# Supplementary material for: Metatranscriptomics Reveals the RNA Virome of Ixodes Persulcatus in the China–North Korea Border, 2017
Source: Viruses. 2023 Dec 29;16(1):62. doi: 10.3390/v16010062 (PMC10819109; doi:10.3390/v16010062)
Supplement: Supplementary file 1 [file viruses-16-00062-s001.zip › Table S1.xlsx]

## Sheet: Sheet1
>ON408094.1 Beiji nariovirus strain NE-SL4 segment L, complete sequence
>ON408095.1 Beiji nariovirus strain NE-SL4 segment S, complete sequence
>ON408132.1 Mudanjiang phlebovirus strain NE-FZ3 segment L, complete sequence
>ON408133.1 Mudanjiang phlebovirus strain NE-FZ3 segment M, complete sequence
>ON408134.1 Mudanjiang phlebovirus strain NE-FZ3 segment S, complete sequence
>LC063770.1 Mukawa virus cRNA, segment L, complete sequence, isolate: MKW73
>LC063768.1 Mukawa virus cRNA, segment M, complete sequence, isolate: MKW73
>LC063769.1 Mukawa virus cRNA, segment S, complete sequence, isolate: MKW73
>ON408150.1 Onega tick phlebovirus strain NE-TH3 segment L, complete sequence
>ON408151.1 Onega tick phlebovirus strain NE-TH3 segment S, complete sequence
>ON408138.1 Sara tick phlebovirus strain NE-TH3 segment L, complete sequence
>ON408139.1 Sara tick phlebovirus strain NE-TH3 segment S, complete sequence
>MH688536.1 Yanggou tick virus strain 17-L1 NS5-like protein gene, complete cds
>MH688537.1 Yanggou tick virus strain 17-L1 G1 and G2 genes, complete cds
>MH688538.1 Yanggou tick virus strain 17-L1 NS3-like protein gene, complete cds
>MH688539.1 Yanggou tick virus strain 17-L1 capsid protein and membrane protein genes, complete cds
>ON563284.1 Yezo virus strain H-IM01 glycoprotein precursor, gene, complete cds
>ON563285.1 Yezo virus strain H-IM01 nucleoprotein gene, complete cds
>ON563283.1 Yezo virus strain H-IM01 RNA-dependent RNA polymerase gene, complete cds
>ON408183.1 Yichun mivirus strain YC4, complete genome
>ON812521.1 Rhabdoviridae sp. isolate TIGMIC_6, complete genome(Alpharicinrhavirus)
>ON812565.1 Rhabdoviridae sp. isolate TIGMIC_6, complete genome(Betaricinrhavirus）
>ON812156.1 Peribunyaviridae sp. isolate TIGMIC_24, complete genome
