# Supplementary material for: Metatranscriptomics Reveals the RNA Virome of Ixodes Persulcatus in the China–North Korea Border, 2017
Source: Viruses. 2023 Dec 29;16(1):62. doi: 10.3390/v16010062 (PMC10819109; doi:10.3390/v16010062)
Supplement: Supplementary file 1 [file viruses-16-00062-s001.zip › Table S2.xlsx]

## Sheet: Sheet1
GenBank number	Famliy	Genus	Virus name(s)
MW094141.1	Flaviviridae	Jingmenvirus	Harz mountain virus
OP921096.1	Flaviviridae	Jingmenvirus	Alongshan virus
MW525322.2	Flaviviridae	Jingmenvirus	Yanggou tick virus
NC_034222.1	Flaviviridae	Jingmenvirus	Mogiana tick virus
OK345271.1	Flaviviridae	Jingmenvirus	Kindia tick virus
OM964471.1	Flaviviridae	Jingmenvirus	Jingmen tick virus
KM521571.1	Flaviviridae	Jingmenvirus	Guaico Culex virus
NC_028400.1	Flaviviridae	Jingmenvirus	Wuhan cricket virus
MW023847.1	Flaviviridae	Jingmenvirus	Wuhan aphid virus 1
NC_028398.1	Flaviviridae	Jingmenvirus	Wuhan flea virus
MN764158.1	Flaviviridae	Jingmenvirus	Thrips tabaci associated jingmen-like virus 1
D00246.1	Flaviviridae	Flavivirus	West Nile virus
M18370.1	Flaviviridae	Flavivirus	Japanese encephalitis virus
JF895923.2	Flaviviridae	Flavivirus	Tembusu virus
AF326573.1	Flaviviridae	Flavivirus	Dengue virus
AY632535.2	Flaviviridae	Flavivirus	Zika virus
X03700.1	Flaviviridae	Flavivirus	Yellow fever virus
L40361.3	Flaviviridae	Flavivirus	Tick-borne encephalitis virus
AF037405.1	Flaviviridae	Pestivirus	Border disease virus
X87939.1	Flaviviridae	Pestivirus	Classical swine fever virus
FJ040215.1	Flaviviridae	Pestivirus	HoBi-like pestivirus
KJ950914.1	Flaviviridae	Pestivirus	Rat pestivirus
AB003289.1	Flaviviridae	Pegivirus	Human pegivirus genotype 1
KC145265.1	Flaviviridae	Pegivirus	Theiler’s disease associated virus
KU351669.1	Flaviviridae	Pegivirus	porcine pegivirus
KC796076.1	Flaviviridae	Pegivirus	Bat pegivirus G
KT439329.1	Flaviviridae	Pegivirus	Human hepegivirus
KJ950938.1	Flaviviridae	Hepacivirus	Norway rat hepacivirus 1
U22304.1	Flaviviridae	Hepacivirus	GB virus-B
KP641127.2	Flaviviridae	Hepacivirus	Bovine hepacivirus
KC411777.1	Flaviviridae	Hepacivirus	Hepacivirus J
KC796074.1	Flaviviridae	Hepacivirus	Bat hepacivirus
KP406723.1	Nairoviridae	Orthonairovirus	Hazara orthonairovirus
LC008512.1	Nairoviridae	Orthonairovirus	Tofla orthonairovirus
MN972594.1	Nairoviridae	Orthonairovirus	Meram orthonairovirus
KM464726.1	Nairoviridae	Orthonairovirus	Nairobi sheep disease orthonairovirus
AY389361.2	Nairoviridae	Orthonairovirus	Crimean-Congo hemorrhagic fever orthonairovirus
DQ211612.1	Nairoviridae	Orthonairovirus	Congoid orthonairovirus
EU257628.1	Nairoviridae	Orthonairovirus	Kupe orthonairovirus
U15018.1	Nairoviridae	Orthonairovirus	Dugbe orthonairovirus
JF911697.1	Nairoviridae	Orthonairovirus	Erve orthonairovirus
KR537450.1	Nairoviridae	Orthonairovirus	Thiafora orthonairovirus
KU925482.1	Nairoviridae	Orthonairovirus	Sakhalin orthonairovirus
KU925494.1	Nairoviridae	Orthonairovirus	Sakhalin orthonairovirus
KU343139.1	Nairoviridae	Orthonairovirus	Sakhalin orthonairovirus
KU925440.1	Nairoviridae	Orthonairovirus	Avalon orthonairovirus
KT820205.1	Nairoviridae	Orthonairovirus	Taggert orthonairovirus
KU925491.1	Nairoviridae	Orthonairovirus	Sakhalin orthonairovirus
KP792744.1	Nairoviridae	Orthonairovirus	Artashat orthonairovirus
KP792714.1	Nairoviridae	Orthonairovirus	Qalyub orthonairovirus
KU343160.1	Nairoviridae	Orthonairovirus	Qalyub orthonairovirus
KU343148.1	Nairoviridae	Orthonairovirus	Bandia orthonairovirus
KU925446.1	Nairoviridae	Orthonairovirus	Qalyub orthonairovirus
KP792711.1	Nairoviridae	Orthonairovirus	Chim orthonairovirus
AB842088.1	Nairoviridae	Orthonairovirus	Leopards Hill orthonairovirus
KR537444.1	Nairoviridae	Orthonairovirus	Kasokero orthonairovirus
KR537453.1	Nairoviridae	Orthonairovirus	Yogue orthonairovirus
KF892055.1	Nairoviridae	Orthonairovirus	Issyk-kul orthonairovirus
KR537447.1	Nairoviridae	Orthonairovirus	Keterah orthonairovirus
KP792741.1	Nairoviridae	Orthonairovirus	Keterah orthonairovirus
KR534878.1	Nairoviridae	Orthonairovirus	Gossas orthonairovirus
KU343154.1	Nairoviridae	Orthonairovirus	Hughes orthonairovirus
KU925479.1	Nairoviridae	Orthonairovirus	Hughes orthonairovirus
KU925470.1	Nairoviridae	Orthonairovirus	Hughes orthonairovirus
KU925473.1	Nairoviridae	Orthonairovirus	Punta orthonairovirus
KU343169.1	Nairoviridae	Orthonairovirus	Zirqa orthonairovirus
KU925500.1	Nairoviridae	Orthonairovirus	Hughes orthonairovirus
KP792708.1	Nairoviridae	Orthonairovirus	Hughes orthonairovirus
KU925467.1	Nairoviridae	Orthonairovirus	Hughes orthonairovirus
KU925488.1	Nairoviridae	Orthonairovirus	Soldado orthonairovirus
MH017280.1	Nairoviridae	Orthonairovirus	Estero Real orthonairovirus
KU925434.1	Nairoviridae	Orthonairovirus	Abu Hammad orthonairovirus
KU925497.1	Nairoviridae	Orthonairovirus	Tunis orthonairovirus
KU925437.1	Nairoviridae	Orthonairovirus	Abu Mina orthonairovirus
KU343151.1	Nairoviridae	Orthonairovirus	Dera Ghazi Khan orthonairovirus
MF176881.1	Nairoviridae	Orthonairovirus	Vinegar Hill orthonairovirus
KU343163.1	Nairoviridae	Orthonairovirus	Scot orthonairovirus
MK896468.1	Nairoviridae	Orthonairovirus	Sapphire orthonairovirus
KU925485.1	Nairoviridae	Orthonairovirus	Dera Ghazi Khan orthonairovirus
KM817685.1	Nairoviridae	Orthonairovirus	Wenzhou orthonairovirus
KP792705.1	Nairoviridae	Orthonairovirus	Burana orthonairovirus
KM817683.1	Nairoviridae	Orthonairovirus	Tacheng orthonairovirus
MK757580.1	Nairoviridae	Orthonairovirus	Tamdy orthonairovirus
MN792651.1	Nairoviridae	Orthonairovirus	Tamdy orthonairovirus
KM817667.1	Nairoviridae	Orthonairovirus	Huangpi orthonairovirus
ON563277.1	Nairoviridae	Orthonairovirus	Yezo virus
ON408094.1	Nairoviridae	Norwavirus	Beiji nairovirus
KY700684.2	Nairoviridae	Norwavirus	Grotenhout norwavirus
KJ746877.1	Nairoviridae	Sabavirus	South Bay sabavirus
KM817676.1	Nairoviridae	Shaspivirus	Spider shaspivirus
KM817674.1	Nairoviridae	Striwavirus	Strider striwavirus
MT153554.1	Nairoviridae	Ocetevirus	Blattodean ocetevirus
KM817702.1	Nairoviridae	Xinspivirus	Xinzhou xinspivirus
ON408138.1	Phenuiviridae	Ixovirus	Sara tick phlebovirus
MF141052.1	Phenuiviridae	Ixovirus	Norway phlebovirus 1
KM048313.1	Phenuiviridae	Ixovirus	blacklegged tick phlebovirus-1
ON812250.1	Phenuiviridae	Ixovirus	Onega tick phlebovirus
KU230449.1	Phenuiviridae	Ixovirus	blacklegged tick phlebovirus 3
D10759.1	Phenuiviridae	Uukuvirus	Uukuniemi virus
HM566191.1	Phenuiviridae	Uukuvirus	Zaliv Terpeniya virus
JF838327.1	Phenuiviridae	Uukuvirus	Grand Arbaud virus
HM566159.1	Phenuiviridae	Uukuvirus	Nile warbler virus
HM566181.1	Phenuiviridae	Uukuvirus	Precarious Point virus
JF838330.1	Phenuiviridae	Uukuvirus	Murre virus
KF892052.1	Phenuiviridae	Uukuvirus	Rukutama virus
LC153711.1	Phenuiviridae	Uukuvirus	Kabuto mountain virus
KM114257.1	Phenuiviridae	Uukuvirus	Silverwater virus
MG581739.1	Phenuiviridae	Uukuvirus	Kaisodi virus
KM817668.1	Phenuiviridae	Uukuvirus	Huángpí tick virus2
KM048311.1	Phenuiviridae	Uukuvirus	American dog tick virus
KU933936.1	Phenuiviridae	Uukuvirus	Pacific coast tick virus
KM817684.1	Phenuiviridae	Uukuvirus	Tǎchéng tick virus 2
KM817672.1	Phenuiviridae	Uukuvirus	Lihan tick virus
KM817666.1	Phenuiviridae	Uukuvirus	Dàbiéshān tick virus
KM817704.1	Phenuiviridae	Uukuvirus	Yǒngjiā tick virus 1
LC063770.1	Phenuiviridae	Phlebovirus	Mukawa virus
ON408132.1	Phenuiviridae	Phlebovirus	Mudanjiang phlebovirus
KF297909.1	Phenuiviridae	Phlebovirus	Karimabad virus
KJ939330.1	Phenuiviridae	Phlebovirus	Adana virus
DQ375403.1	Phenuiviridae	Phlebovirus	Rift Valley fever virus
KP272001.1	Phenuiviridae	Phlebovirus	Blacklegged tick phlebovirus 3
MK330756.1	Phenuiviridae	Phlebovirus	Cacao virus
AB009656.1	Phenuiviridae	Tenuivirus	Tenuivirus oryzabrevis
BK062755.1	Phenuiviridae	Goukovirus	Goukovirus ceraphri
BK062758.1	Phenuiviridae	Goukovirus	Goukovirus aphalarae
D31879.1	Phenuiviridae	Tenuivirus	Tenuivirus oryzaclavatae
HQ541738.1	Phenuiviridae	Goukovirus	Goukovirus gouleakoense
KF543244.1	Phenuiviridae	Goukovirus	Goukovirus cumutoense
KM817689.1	Phenuiviridae	Phasivirus	Phasivirus wuhanense
KM817690.1	Phenuiviridae	Horwuvirus	Horwuvirus wuhanense
KM817700.1	Phenuiviridae	Phasivirus	Phasivirus wutaiense
KM817703.1	Phenuiviridae	Goukovirus	Goukovirus yichangense
KR003786.1	Phenuiviridae	Phasivirus	Phasivirus phasiense
KT693187.1	Phenuiviridae	Phasivirus	Phasivirus baduense
KX272883.1	Phenuiviridae	Mobuvirus	Mobuvirus mothrae
KX774630.1	Phenuiviridae	Laulavirus	Laulavirus laurelense
KX852391.1	Phenuiviridae	Pidchovirus	Pidchovirus pidgei
KX884772.1	Phenuiviridae	Hudovirus	Hudovirus lepidopteris
KX884796.1	Phenuiviridae	Beidivirus	Beidivirus muscae
KX884799.1	Phenuiviridae	Phasivirus	Phasivirus hubeiense
KX884809.1	Phenuiviridae	Hudivirus	Hudivirus muscae
KX960112.1	Phenuiviridae	Coguvirus	Coguvirus citri
LC466008.1	Phenuiviridae	Lentinuvirus	Lentinuvirus lentinulae
MF062125.1	Phenuiviridae	Rubodvirus	Rubodvirus mali
MF062139.1	Phenuiviridae	Rubodvirus	Rubodvirus prosserense
MF375882.2	Phenuiviridae	Entovirus	Entovirus entoleucae
MG566074.1	Phenuiviridae	Tenuivirus	Tenuivirus oryzalbae
MG764565.1	Phenuiviridae	Coguvirus	Coguvirus eburi
MH817469.1	Phenuiviridae	Mechlorovirus	Mechlorovirus cucumeris
MK728654.1	Phenuiviridae	Rubodvirus	Rubodvirus argentinaense
MK728657.1	Phenuiviridae	Rubodvirus	Rubodvirus armeniaense
MN044342.1	Phenuiviridae	Tenuivirus	Tenuivirus eurotritici
MN053784.1	Phenuiviridae	Phasivirus	Phasivirus guadeloupeense
MN062090.1	Phenuiviridae	Tanzavirus	Tanzavirus daressalaamense
MN163034.1	Phenuiviridae	Citricivirus	Citricivirus chongqinense
MN167501.1	Phenuiviridae	Mobuvirus	Mobuvirus stephanocirci
MN520751.1	Phenuiviridae	Coguvirus	Coguvirus viticulum
MN520754.1	Phenuiviridae	Laulavirus	Laulavirus alphaviticulum
MN520757.1	Phenuiviridae	Laulavirus	Laulavirus betaviticulum
MN661012.1	Phenuiviridae	Mobuvirus	Mobuvirus narangueense
MN752229.1	Phenuiviridae	Mobuvirus	Mobuvirus arnae
MT153420.1	Phenuiviridae	Pidchovirus	Pidchovirus stethori
MT241517.1	Phenuiviridae	Wenrivirus	Wenrivirus penaei
MT269667.1	Phenuiviridae	Coguvirus	Coguvirus yunnanense
MT353902.1	Phenuiviridae	Laulavirus	Laulavirus gammaviticulum
MT498812.1	Phenuiviridae	Horwuvirus	Horwuvirus fitzroyense
MT498816.1	Phenuiviridae	Phasivirus	Phasivirus parryense
MT860240.1	Phenuiviridae	Horwuvirus	Horwuvirus solenopsidis
MW291944.1	Phenuiviridae	Coguvirus	Coguvirus chinense
MW741894.1	Phenuiviridae	Laulavirus	Laulavirus wardellense
MW842780.1	Phenuiviridae	Coguvirus	Coguvirus citrulli
MW842781.1	Phenuiviridae	Coguvirus	Coguvirus henanense
MZ244269.1	Chuviridae	Mivirus	Xinjiang mivirus 1
OP628519.1	Chuviridae	Mivirus	Hebei mivirus 1
MZ244263.1	Chuviridae	Mivirus	Hebei mivirus 2
MN025520.1	Chuviridae	Mivirus	Mivirus rhipicephali
OM240631.1	Chuviridae	Mivirus	Mivirus sp.
MN599998.1	Chuviridae	Mivirus	Mivirus karukeraense
KM817594.1	Chuviridae	Mivirus	Mivirus changpingense
KM817593.1	Chuviridae	Mivirus	Mivirus boleense
KU230451.1	Chuviridae	Mivirus	Mivirus amblyommae
MZ502309.1	Chuviridae	Mivirus	Amblyomma dissimile mivirus
KM817611.1	Chuviridae	Mivirus	Mivirus wuhanense
KM817595.1	Chuviridae	Mivirus	Mivirus dermacentoris
KM460042.1	Chuviridae	Mivirus	Mivirus suffolkense
MN542369.1	Chuviridae	Mivirus	Lesnoe mivirus
MK026591.1	Chuviridae	Mivirus	Mivirus genovaense
MZ244270.1	Chuviridae	Mivirus	Hebei mivirus 3
KM817609.1	Chuviridae	Boscovirus	Boscovirus hippoboscidae
MT153506.1	Chuviridae	Demapteravirus	Demapteravirus dermapteri
MW291694.1	Chuviridae	Odonatavirus	Odonatavirus odontis
MW291695.1	Chuviridae	Odonatavirus	Odonatavirus draconis
KX884419.1	Chuviridae	Odonatavirus	Odonatavirus fabricii
MN204570.1	Chuviridae		Tetranychus urticae mivirus
MN745091.1	Chuviridae		Panonychus citri mivirus
KX884427.1	Chuviridae	Scarabeuvirus	Scarabeuvirus dentati
MH620818.1	Chuviridae	Scarabeuvirus	Scarabeuvirus lampyris
KM817604.1	Chuviridae	Scarabeuvirus	Scarabeuvirus blattae
KM817597.1	Chuviridae	Scarabeuvirus	Scarabeuvirus lishiense
KX884424.1	Chuviridae	Scarabeuvirus	Scarabeuvirus hubeiense
KM817610.1	Chuviridae	Culicidavirus	Culicidavirus culicidae
KU095839.1	Chuviridae	Culicidavirus	Culicidavirus imjinense
MH188031.1	Chuviridae	Culicidavirus	Culicidavirus quitotaense
MH188036.1	Chuviridae	Culicidavirus	Culicidavirus culicis
KX924630.1	Chuviridae	Doliuvirus	Doliuvirus culisetae
ON408183.1	Chuviridae	Nigecruvirus	Yichun mivirus
MF360789.1	Chuviridae	Nigecruvirus	Nigecruvirus ixodes
KM817599.1	Chuviridae	Morsusvirus	Morsusvirus argatis
MG600009.1	Chuviridae	Piscichuvirus	Piscichuvirus lycodontis
MG600010.1	Chuviridae	Piscichuvirus	Piscichuvirus wenlingense
KX884439.1	Chuviridae	Piscichuvirus	Piscichuvirus sanxiaense
KX884451.1	Chuviridae	Chuvivirus	Chuvivirus brunnichi
KX884409.1	Chuviridae	Pediavirus	Pediavirus cirripedis
KX884458.1	Chuviridae	Taceavirus	Taceavirus wenlingense
MN190034.1	Chuviridae		Hancheng leafhopper mivirus
MZ556271.1	Chuviridae		Sichuan mosquito mivirus
FJ943510.1	Perbunyaviridae	Orthobunyavirus	Tensaw virus
KX100132.1	Perbunyaviridae	Orthobunyavirus	Fort Sherman virus
KY910429.1	Perbunyaviridae	Orthobunyavirus	Maguari virus; Northway virus
KX100135.1	Perbunyaviridae	Orthobunyavirus	Cache Valley virus
MF066368.1	Perbunyaviridae	Orthobunyavirus	Potosi virus
MH484306.1	Perbunyaviridae	Orthobunyavirus	Main Drain virus
KU159766.1	Perbunyaviridae	Orthobunyavirus	Anadyr viurs
JX846606.1	Perbunyaviridae	Orthobunyavirus	Batai virus
KF234075.1	Perbunyaviridae	Orthobunyavirus	Ilesha virus
X14383.1	Perbunyaviridae	Orthobunyavirus	Bunyamwera virus
MH370821.1	Perbunyaviridae	Orthobunyavirus	Birao virus
MH370824.1	Perbunyaviridae	Orthobunyavirus	Bozo virus
JN572062.1	Perbunyaviridae	Orthobunyavirus	Anhembi virus
JN572065.1	Perbunyaviridae	Orthobunyavirus	Iaco virus
JN572071.1	Perbunyaviridae	Orthobunyavirus	Sororoca virus
JN968590.1	Perbunyaviridae	Orthobunyavirus	Cachoeira Porteira virus
JN572068.1	Perbunyaviridae	Orthobunyavirus	Macauã virus
JN572080.1	Perbunyaviridae	Orthobunyavirus	Wyeomyia virus
KR260738.1	Perbunyaviridae	Orthobunyavirus	Kairi virus
KM245524.1	Perbunyaviridae	Orthobunyavirus	Guaroa virus
KJ481926.1	Perbunyaviridae	Orthobunyavirus	Maprik virus
KR013232.1	Perbunyaviridae	Orthobunyavirus	Gan Gan virus
KJ481923.1	Perbunyaviridae	Orthobunyavirus	Mapputta virus
KJ481929.1	Perbunyaviridae	Orthobunyavirus	Buffalo Creek virus
EF485032.1	Perbunyaviridae	Orthobunyavirus	La Crosse virus
EU203678.2	Perbunyaviridae	Orthobunyavirus	snowshoe hare virus
KX817312.1	Perbunyaviridae	Orthobunyavirus	California encephalitis virus
KX817330.1	Perbunyaviridae	Orthobunyavirus	San Angelo virus
EU665255.1	Perbunyaviridae	Orthobunyavirus	Ťahyňa virus
KX817324.1	Perbunyaviridae	Orthobunyavirus	Lumbo virus
KX817321.1	Perbunyaviridae	Orthobunyavirus	Keystone virus
KX817333.1	Perbunyaviridae	Orthobunyavirus	Serra do Navio virus
HM007352.1	Perbunyaviridae	Orthobunyavirus	Jamestown Canyon virus
KX817327.1	Perbunyaviridae	Orthobunyavirus	Melao virus
KR149249.1	Perbunyaviridae	Orthobunyavirus	trivittatus virus
KJ867184.1	Perbunyaviridae	Orthobunyavirus	Bwamba virus
KP792669.1	Perbunyaviridae	Orthobunyavirus	koongol virus
KP792687.1	Perbunyaviridae	Orthobunyavirus	Umbre virus
KP792690.1	Perbunyaviridae	Orthobunyavirus	Witwatersrand virus
KM272174.1	Perbunyaviridae	Orthobunyavirus	Gamboa virus
KM272186.1	Perbunyaviridae	Orthobunyavirus	Alajuela virus
KP792672.1	Perbunyaviridae	Orthobunyavirus	Lukuni virus
MG792213.1	Perbunyaviridae	Orthobunyavirus	Triniti virus
MF497778.1	Perbunyaviridae	Orthobunyavirus	Tacaiuma virus
KP792678.1	Perbunyaviridae	Orthobunyavirus	Tataguine virus
KJ867205.1	Perbunyaviridae	Orthobunyavirus	Kaeng Khoi virus
KX470551.1	Perbunyaviridae	Orthobunyavirus	Wolkberg virus
KJ867190.1	Perbunyaviridae	Orthobunyavirus	Nyando virus
KP792657.1	Perbunyaviridae	Orthobunyavirus	bimiti virus
MG821226.1	Perbunyaviridae	Orthobunyavirus	Ananindeua virus
KP792666.1	Perbunyaviridae	Orthobunyavirus	Guamá virus
KP792660.1	Perbunyaviridae	Orthobunyavirus	Catú virus
KP792675.1	Perbunyaviridae	Orthobunyavirus	Moju virus
KP835520.1	Perbunyaviridae	Orthobunyavirus	Mahogany Hammock virus
KP792663.1	Perbunyaviridae	Orthobunyavirus	Guajará virus
KT160026.1	Perbunyaviridae	Orthobunyavirus	Capim virus
KY013487.1	Perbunyaviridae	Orthobunyavirus	Mirim virus
KF254770.1	Perbunyaviridae	Orthobunyavirus	Marituba virus
MG029269.1	Perbunyaviridae	Orthobunyavirus	Apeú virus
KF254773.1	Perbunyaviridae	Orthobunyavirus	Oriboca virus
KF254776.1	Perbunyaviridae	Orthobunyavirus	Caraparú virus
KF254779.1	Perbunyaviridae	Orthobunyavirus	Madrid virus
KM280929.1	Perbunyaviridae	Orthobunyavirus	Bruconha virus
MH017277.1	Perbunyaviridae	Orthobunyavirus	Patois virus
MH017278.1	Perbunyaviridae	Orthobunyavirus	Shark River virus
MH017275.1	Perbunyaviridae	Orthobunyavirus	Abras virus
KX161718.1	Perbunyaviridae	Orthobunyavirus	Bellavista virus
KU178983.1	Perbunyaviridae	Orthobunyavirus	Enseada virus
KC854418.1	Perbunyaviridae	Orthobunyavirus	Brazoran virus
JQ675598.2	Perbunyaviridae	Orthobunyavirus	Cát Quế virus
KF697139.1	Perbunyaviridae	Orthobunyavirus	Ingwavuma virus
KF697150.1	Perbunyaviridae	Orthobunyavirus	Manzanilla virus
KF697153.1	Perbunyaviridae	Orthobunyavirus	Mermet virus
KF697160.1	Perbunyaviridae	Orthobunyavirus	Buttonwillow virus
MH484336.1	Perbunyaviridae	Orthobunyavirus	Thimiri virus
KF697138.1	Perbunyaviridae	Orthobunyavirus	Facey's paddock virus
AF484424.1	Perbunyaviridae	Orthobunyavirus	Oropouche virus
JQ675603.5	Perbunyaviridae	Orthobunyavirus	Jatobal virus
KF697154.1	Perbunyaviridae	Orthobunyavirus	Utinga virus
AB190458.1	Perbunyaviridae	Orthobunyavirus	Akabane virus
HE795096.1	Perbunyaviridae	Orthobunyavirus	Sabo virus
KC355457.1	Perbunyaviridae	Orthobunyavirus	Schmallenberg virus
HE795108.1	Perbunyaviridae	Orthobunyavirus	Simbu virus
HE795087.1	Perbunyaviridae	Orthobunyavirus	Aino virus
KF153118.1	Perbunyaviridae	Orthobunyavirus	Shuni virus
HE795093.1	Perbunyaviridae	Orthobunyavirus	Peaton virus
HE795099.1	Perbunyaviridae	Orthobunyavirus	Sango virus
HM627178.1	Perbunyaviridae	Orthobunyavirus	Leanyer virus
MH484327.1	Perbunyaviridae	Orthobunyavirus	Sedlec virus
KP792681.1	Perbunyaviridae	Orthobunyavirus	Tete virus
KP792693.1	Perbunyaviridae	Orthobunyavirus	Matruh virus
HM639780.1	Perbunyaviridae	Orthobunyavirus	Oyo virus
KM225260.1	Perbunyaviridae	Pacuvirus	Tapirapé virus
MK330759.1	Perbunyaviridae	Pacuvirus	Caimito virus
MK330762.1	Perbunyaviridae	Pacuvirus	Chilibre virus
KM225257.1	Perbunyaviridae	Pacuvirus	Rio Preto da Eva virus
KM225254.1	Perbunyaviridae	Pacuvirus	Pacui virus
JQ659256.1	Perbunyaviridae	Herbevirus	Herbert virus
KF590577.1	Perbunyaviridae	Herbevirus	Kibale virus
KF590574.1	Perbunyaviridae	Herbevirus	Taï virus
MN092355.1	Perbunyaviridae	Lakivirus	Lakamha virus
KF981633.1	Perbunyaviridae	Khurdivirus	Khurdun virus
KM817679.1	Perbunyaviridae	Shangavirus	Shuāngào insect virus 1
MN119734.1	Perbunyaviridae	Lambavirus	largemouth bass bunyavirus
ON812156.1	Perbunyaviridae	Peribunyaviridae sp	Peribunyaviridae sp
KM205002.1	Rhabdoviridae	Hapavirus	Hapavirus flanders
KM205011.1	Rhabdoviridae	Hapavirus	Hapavirus hartpark
KM205014.1	Rhabdoviridae	Hapavirus	Hapavirus mosqueiro
KM204989.1	Rhabdoviridae	Hapavirus	Hapavirus kamese
KM204993.1	Rhabdoviridae	Hapavirus	Hapavirus mossuril
KM205008.1	Rhabdoviridae	Hapavirus	Hapavirus manitoba
KM205010.1	Rhabdoviridae	Hapavirus	Hapavirus landjia
KM205022.1	Rhabdoviridae	Hapavirus	Hapavirus graylodge
MW491751.1	Rhabdoviridae	Hapavirus	Hapavirus porton
KM205005.1	Rhabdoviridae	Hapavirus	Hapavirus marco
FJ715959.1	Rhabdoviridae	Hapavirus	Hapavirus ngaingan
KM205016.1	Rhabdoviridae	Hapavirus	Hapavirus joinjakaka
EF612701.1	Rhabdoviridae	Hapavirus	Hapavirus wongabel
KY421919.1	Rhabdoviridae	Hapavirus	Hapavirus holmes
KM204988.1	Rhabdoviridae	Hapavirus	Hapavirus parry
KM205025.1	Rhabdoviridae	Hapavirus	Hapavirus ord
MW491752.1	Rhabdoviridae	Hapavirus	Hapavirus bangoran
KM204986.1	Rhabdoviridae	Hapavirus	Hapavirus lajoya
KJ636781.1	Rhabdoviridae	Arurhavirus	Arurhavirus xiburema
KM204987.1	Rhabdoviridae	Arurhavirus	Arurhavirus aruac
KM204991.1	Rhabdoviridae	Arurhavirus	Arurhavirus inhangapi
KM350503.1	Rhabdoviridae	Arurhavirus	Arurhavirus santabarbara
KM204994.1	Rhabdoviridae	Curiovirus	Curiovirus curionopolis
KM205012.1	Rhabdoviridae	Curiovirus	Curiovirus rochambeau
KM204995.1	Rhabdoviridae	Curiovirus	Curiovirus iriri
KM204984.1	Rhabdoviridae	Curiovirus	Curiovirus itacaiunas
AF234533.1	Rhabdoviridae	Ephemerovirus	Ephemerovirus febris
HM461974.1	Rhabdoviridae	Ephemerovirus	Ephemerovirus berrimah
MH507505.1	Rhabdoviridae	Ephemerovirus	Ephemerovirus puchong
MH507506.1	Rhabdoviridae	Ephemerovirus	Ephemerovirus hayes
JQ941664.1	Rhabdoviridae	Ephemerovirus	Ephemerovirus kimberley
HM856902.1	Rhabdoviridae	Ephemerovirus	Ephemerovirus obodhiang
JN935380.1	Rhabdoviridae	Ephemerovirus	Ephemerovirus adelaide
HM474855.1	Rhabdoviridae	Ephemerovirus	Ephemerovirus kotonkan
KM085029.1	Rhabdoviridae	Ephemerovirus	Ephemerovirus koolpinyah
MF615270.1	Rhabdoviridae	Ephemerovirus	Ephemerovirus kent
KM085030.1	Rhabdoviridae	Ephemerovirus	Ephemerovirus yata
GQ294472.1	Rhabdoviridae	Tibrovirus	Tibrovirus tibrogargan
KY073493.1	Rhabdoviridae	Tibrovirus	Tibrovirus beatrice
KM204997.1	Rhabdoviridae	Tibrovirus	Tibrovirus sweetwater
GQ294473.1	Rhabdoviridae	Tibrovirus	Tibrovirus coastal
KP324827.1	Rhabdoviridae	Tibrovirus	Tibrovirus alphaekpoma
JX297815.1	Rhabdoviridae	Tibrovirus	Tibrovirus congo
KP324828.1	Rhabdoviridae	Tibrovirus	Tibrovirus betaekpoma
AJ810084.2	Rhabdoviridae	Vesiculovirus	Vesiculovirus isfahan
GU212856.1	Rhabdoviridae	Vesiculovirus	Vesiculovirus chandipura
KM204996.1	Rhabdoviridae	Vesiculovirus	Vesiculovirus jurona
KU178986.1	Rhabdoviridae	Vesiculovirus	Vesiculovirus piry
HM566195.1	Rhabdoviridae	Vesiculovirus	Vesiculovirus perinet
KC412247.1	Rhabdoviridae	Vesiculovirus	Vesiculovirus malpais
JF911700.1	Rhabdoviridae	Vesiculovirus	Vesiculovirus bogdanovac
KM205024.1	Rhabdoviridae	Vesiculovirus	Vesiculovirus radi
MF279192.1	Rhabdoviridae	Vesiculovirus	Vesiculovirus rhinolophus
MN607594.1	Rhabdoviridae	Vesiculovirus	Vesiculovirus yinshui
MW557336.1	Rhabdoviridae	Vesiculovirus	Vesiculovirus mediterranean
JX569193.2	Rhabdoviridae	Vesiculovirus	Vesiculovirus eptesicus
EU373657.1	Rhabdoviridae	Vesiculovirus	Vesiculovirus cocal
EU373658.1	Rhabdoviridae	Vesiculovirus	Vesiculovirus alagoas
HQ660076.1	Rhabdoviridae	Vesiculovirus	Vesiculovirus maraba
KM205007.1	Rhabdoviridae	Vesiculovirus	Vesiculovirus morreton
KM205015.1	Rhabdoviridae	Vesiculovirus	Vesiculovirus carajas
JX121109.2	Rhabdoviridae	Vesiculovirus	Vesiculovirus newjersey
FJ872827.1	Rhabdoviridae	Sprivivirus	Sprivivirus esox
U18101.2	Rhabdoviridae	Sprivivirus	Sprivivirus cyprinus
JX679246.1	Rhabdoviridae	Perhabdovirus	Perhabdovirus perca
MN963996.1	Rhabdoviridae	Perhabdovirus	Perhabdovirus leman
FN557213.1	Rhabdoviridae	Perhabdovirus	Perhabdovirus anguilla
AF434991.1	Rhabdoviridae	Perhabdovirus	Perhabdovirus trutta
DQ399789.1	Rhabdoviridae	Siniperhavirus	Siniperhavirus chuatsi
KR612230.1	Rhabdoviridae	Siniperhavirus	Siniperhavirus zoarces
KF958252.1	Rhabdoviridae	Cetarhavirus	Cetarhavirus laganorhynchus
MN103537.1	Rhabdoviridae	Cetarhavirus	Cetarhavirus phocoena
HQ003891.1	Rhabdoviridae	Scophrhavirus	Scophrhavirus maximus
MG600013.1	Rhabdoviridae	Scophrhavirus	Scophrhavirus chanodychthys
KM817648.1	Rhabdoviridae	Sigmavirus	Sigmavirus wuhan
KX884433.1	Rhabdoviridae	Sigmavirus	Sigmavirus myga
KX884429.1	Rhabdoviridae	Sigmavirus	Sigmavirus hubei
KM817635.1	Rhabdoviridae	Sigmavirus	Sigmavirus shayang
KM817646.1	Rhabdoviridae	Sigmavirus	Sigmavirus domestica
JF311402.1	Rhabdoviridae	Sigmavirus	Sigmavirus muscina
KM817656.1	Rhabdoviridae	Sigmavirus	Sigmavirus hippoboscid
KM817657.1	Rhabdoviridae	Sigmavirus	Sigmavirus lousefly
GQ375258.1	Rhabdoviridae	Sigmavirus	Sigmavirus melanogaster
KX884431.1	Rhabdoviridae	Sigmavirus	Sigmavirus ying
KR822825.1	Rhabdoviridae	Sigmavirus	Sigmavirus capitata
KR822811.1	Rhabdoviridae	Sigmavirus	Sigmavirus affinis
KR822818.1	Rhabdoviridae	Sigmavirus	Sigmavirus tristis
KR822816.1	Rhabdoviridae	Sigmavirus	Sigmavirus sturtevanti
GQ410979.1	Rhabdoviridae	Sigmavirus	Sigmavirus obscura
KX884434.1	Rhabdoviridae	Sigmavirus	Sigmavirus immigrans
KR822826.1	Rhabdoviridae	Alphapaprhavirus	Alphapaprhavirus pararge
KX884415.1	Rhabdoviridae	Alphapaprhavirus	Alphapaprhavirus hubei
KR822812.1	Rhabdoviridae	Sigmavirus	Sigmavirus ananassae
KU095840.1	Rhabdoviridae	Ohlsrhavirus	Ohlsrhavirus tongilchon
MF176333.1	Rhabdoviridae	Ohlsrhavirus	Ohlsrhavirus culex
LC514057.1	Rhabdoviridae	Ohlsrhavirus	Ohlsrhavirus pseudovishnui
MH188003.1	Rhabdoviridae	Ohlsrhavirus	Ohlsrhavirus angeles
KU248085.1	Rhabdoviridae	Ohlsrhavirus	Ohlsrhavirus riverside
KY768856.1	Rhabdoviridae	Ohlsrhavirus	Ohlsrhavirus ohlsdorf
MK780203.1	Rhabdoviridae	Ohlsrhavirus	Ohlsrhavirus lobeira
AB604791.1	Rhabdoviridae	Merhavirus	Merhavirus tritaeniorhynchus
KU194360.1	Rhabdoviridae	Merhavirus	Merhavirus merida
KJ958535.1	Rhabdoviridae	Caligrhavirus	Caligrhavirus salmonlouse
KJ958536.1	Rhabdoviridae	Caligrhavirus	Caligrhavirus lepeophtheirus
KY203909.1	Rhabdoviridae	Caligrhavirus	Caligrhavirus caligus
KM204982.1	Rhabdoviridae	Sunrhavirus	Sunrhavirus garba
MW491760.2	Rhabdoviridae	Sunrhavirus	Sunrhavirus matariya
MW491759.1	Rhabdoviridae	Sunrhavirus	Sunrhavirus alexandria
MW491754.1	Rhabdoviridae	Sunrhavirus	Sunrhavirus sandjimba
MW491755.1	Rhabdoviridae	Sunrhavirus	Sunrhavirus nasoule
MW491756.1	Rhabdoviridae	Sunrhavirus	Sunrhavirus bimbo
MW491757.1	Rhabdoviridae	Sunrhavirus	Sunrhavirus kolongo
MW491758.2	Rhabdoviridae	Sunrhavirus	Sunrhavirus ouango
KJ432572.1	Rhabdoviridae	Sunrhavirus	Sunrhavirus walkabout
KJ432573.1	Rhabdoviridae	Sunrhavirus	Sunrhavirus harrison
MW491753.2	Rhabdoviridae	Sunrhavirus	Sunrhavirus boteke
KF395226.1	Rhabdoviridae	Sunrhavirus	Sunrhavirus sunguru
JF705876.1	Rhabdoviridae	Sunrhavirus	Sunrhavirus oakvale
MG251664.1	Rhabdoviridae	Sunrhavirus	Sunrhavirus dillard
KM204985.1	Rhabdoviridae	Sunrhavirus	Sunrhavirus kwatta
KM205000.1	Rhabdoviridae	Sripuvirus	Sripuvirus chaco
KM205004.1	Rhabdoviridae	Sripuvirus	Sripuvirus madureira
MH899110.1	Rhabdoviridae	Sripuvirus	Sripuvirus cuiaba
KC585008.1	Rhabdoviridae	Sripuvirus	Sripuvirus niakha
KM205023.1	Rhabdoviridae	Sripuvirus	Sripuvirus sripur
MG600016.1	Rhabdoviridae	Sripuvirus	Sripuvirus hainan
MH899109.1	Rhabdoviridae	Sripuvirus	Sripuvirus charleville
KJ399977.1	Rhabdoviridae	Sripuvirus	Sripuvirus almpiwar
AY840978.1	Rhabdoviridae	Tupavirus	Tupavirus tupaia
KM204999.1	Rhabdoviridae	Tupavirus	Tupavirus klamath
FJ952155.1	Rhabdoviridae	Tupavirus	Tupavirus durham
KM205026.1	Rhabdoviridae	Ledantevirus	Ledantevirus elgon
MN607592.1	Rhabdoviridae	Ledantevirus	Ledantevirus taiyi
KY385390.1	Rhabdoviridae	Ledantevirus	Ledantevirus kanyawara
MT325641.1	Rhabdoviridae	Ledantevirus	Ledantevirus bughendera
KM817654.1	Rhabdoviridae	Ledantevirus	Ledantevirus wuhan
KC676792.1	Rhabdoviridae	Ledantevirus	Ledantevirus fikirini
KC984953.1	Rhabdoviridae	Ledantevirus	Ledantevirus kolente
KJ179955.1	Rhabdoviridae	Ledantevirus	Ledantevirus kumasi
KM204998.1	Rhabdoviridae	Ledantevirus	Ledantevirus oita
KM205006.1	Rhabdoviridae	Ledantevirus	Ledantevirus ledantec
KM205021.1	Rhabdoviridae	Ledantevirus	Ledantevirus keuraliba
MG021441.1	Rhabdoviridae	Ledantevirus	Ledantevirus vaprio
KM204992.1	Rhabdoviridae	Ledantevirus	Ledantevirus kern
AB609604.2	Rhabdoviridae	Ledantevirus	Ledantevirus nishimuro
KM205001.1	Rhabdoviridae	Ledantevirus	Ledantevirus fukuoka
KM204983.1	Rhabdoviridae	Ledantevirus	Ledantevirus barur
KM205017.1	Rhabdoviridae	Ledantevirus	Ledantevirus nkolbisson
KM817662.1	Rhabdoviridae	Ledantevirus	Ledantevirus yongjia
ON812482.1	Rhabdoviridae	Rhabdoviridae sp.	Rhabdoviridae sp.
KM817629.1	Rhabdoviridae	Alpharicinrhavirus	Alpharicinrhavirus bole
MN025503.1	Rhabdoviridae	Alpharicinrhavirus	Alpharicinrhavirus blanchseco
KM817660.1	Rhabdoviridae	Alpharicinrhavirus	Alpharicinrhavirus wuhan
KX884459.1	Rhabdoviridae	Alphanemrhavirus	Alphanemrhavirus xingshan
KX884462.1	Rhabdoviridae	Alphanemrhavirus	Alphanemrhavirus xinzhou
KJ396935.1	Rhabdoviridae	Sawgrhavirus	Sawgrhavirus longisland
KM205020.1	Rhabdoviridae	Sawgrhavirus	Sawgrhavirus connecticut
KM205013.1	Rhabdoviridae	Sawgrhavirus	Sawgrhavirus sawgrass
KM205009.1	Rhabdoviridae	Sawgrhavirus	Sawgrhavirus minto
FJ985748.1	Rhabdoviridae	Mousrhavirus	Mousrhavirus moussa
KM204990.1	Rhabdoviridae	Barhavirus	Barhavirus muir
KM205018.1	Rhabdoviridae	Barhavirus	Barhavirus bahia
KJ830812.1	Rhabdoviridae	Zarhavirus	Zarhavirus zahedan
KU127239.1	Rhabdoviridae	Lostrhavirus	Lostrhavirus lonestar
MH688524.1	Rhabdoviridae	Lostrhavirus	Lostrhavirus hyalomma
KX228196.1	Rhabdoviridae	Almendravirus	Almendravirus cootbay
KX785335.1	Rhabdoviridae	Almendravirus	Almendravirus menghai
KX228197.1	Rhabdoviridae	Almendravirus	Almendravirus chico
KX228198.1	Rhabdoviridae	Almendravirus	Almendravirus balsa
KC994644.1	Rhabdoviridae	Almendravirus	Almendravirus arboretum
KF534749.1	Rhabdoviridae	Almendravirus	Almendravirus almendras
EF157977.2	Rhabdoviridae	Lyssavirus	Lyssavirus helsinki
JF311903.1	Rhabdoviridae	Lyssavirus	Lyssavirus bokeloh
EF614261.1	Rhabdoviridae	Lyssavirus	Lyssavirus khujand
EF614259.1	Rhabdoviridae	Lyssavirus	Lyssavirus aravan
AF081020.2	Rhabdoviridae	Lyssavirus	Lyssavirus australis
KU244266.2	Rhabdoviridae	Lyssavirus	Lyssavirus gannoruwa
M13215.1	Rhabdoviridae	Lyssavirus	Lyssavirus rabies
EU293119.1	Rhabdoviridae	Lyssavirus	Lyssavirus duvenhage
MF472710.1	Rhabdoviridae	Lyssavirus	Lyssavirus formosa
EF157976.1	Rhabdoviridae	Lyssavirus	Lyssavirus hamburg
EF614260.1	Rhabdoviridae	Lyssavirus	Lyssavirus irkut
EU293108.1	Rhabdoviridae	Lyssavirus	Lyssavirus lagos
Y09762.1	Rhabdoviridae	Lyssavirus	Lyssavirus mokola
GU170201.1	Rhabdoviridae	Lyssavirus	Lyssavirus shimoni
EF614258.1	Rhabdoviridae	Lyssavirus	Lyssavirus caucasicus
JX193798.1	Rhabdoviridae	Lyssavirus	Lyssavirus ikoma
KY006983.1	Rhabdoviridae	Lyssavirus	Lyssavirus lleida
BR001666.1	Rhabdoviridae	Replylivirus	Replylivirus allogus
MK473367.1	Rhabdoviridae	Amplylivirus	Amplylivirus cinereus
MH129615.1	Rhabdoviridae	Cytorhabdovirus	Cytorhabdovirus fragariarugosus
MK240091.1	Rhabdoviridae	Cytorhabdovirus	Cytorhabdovirus rubus
KP205452.2	Rhabdoviridae	Cytorhabdovirus	Cytorhabdovirus medicagonis
MW039593.1	Rhabdoviridae	Cytorhabdovirus	Cytorhabdovirus chrysanthemi
KM817652.1	Rhabdoviridae	Cytorhabdovirus	Cytorhabdovirus gammawuhaninsectum
MH982250.1	Rhabdoviridae	Cytorhabdovirus	Cytorhabdovirus alphatrifolii
MK211271.1	Rhabdoviridae	Cytorhabdovirus	Cytorhabdovirus fragariae
BK011194.1	Rhabdoviridae	Cytorhabdovirus	Cytorhabdovirus trichosanthei
KM817651.1	Rhabdoviridae	Cytorhabdovirus	Cytorhabdovirus betawuhaninsectum
AB735628.2	Rhabdoviridae	Cytorhabdovirus	Cytorhabdovirus persimmon
EF687738.1	Rhabdoviridae	Cytorhabdovirus	Cytorhabdovirus lactucamaculante
MH982249.1	Rhabdoviridae	Cytorhabdovirus	Cytorhabdovirus betatrifolii
AJ867584.2	Rhabdoviridae	Cytorhabdovirus	Cytorhabdovirus lactucanecante
KY810772.1	Rhabdoviridae	Cytorhabdovirus	Cytorhabdovirus brassicicolae
BK014479.1	Rhabdoviridae	Cytorhabdovirus	Cytorhabdovirus bacopae
KM817650.1	Rhabdoviridae	Cytorhabdovirus	Cytorhabdovirus alphawuhaninsectum
KM213865.1	Rhabdoviridae	Cytorhabdovirus	Cytorhabdovirus hordei
KY884303.1	Rhabdoviridae	Cytorhabdovirus	Cytorhabdovirus maysflavostriatis
KY965147.1	Rhabdoviridae	Cytorhabdovirus	Cytorhabdovirus maydis
AB030277.1	Rhabdoviridae	Cytorhabdovirus	Cytorhabdovirus gramineae
KT381973.1	Rhabdoviridae	Cytorhabdovirus	Cytorhabdovirus colocasiae
MT952336.1	Rhabdoviridae	Cytorhabdovirus	Cytorhabdovirus rosae
KX525586.2	Rhabdoviridae	Cytorhabdovirus	Cytorhabdovirus oryzae
MH282832.1	Rhabdoviridae	Cytorhabdovirus	Cytorhabdovirus caricae
MN872813.1	Rhabdoviridae	Cytorhabdovirus	Cytorhabdovirus broussonetiae
KY366322.2	Rhabdoviridae	Cytorhabdovirus	Cytorhabdovirus flaviyerbamate
MT381995.1	Rhabdoviridae	Cytorhabdovirus	Cytorhabdovirus cucurbitae
MN781667.1	Rhabdoviridae	Cytorhabdovirus	Cytorhabdovirus yerbamate
GU734660.1	Rhabdoviridae	Alphanucleorhabdovirus	Alphanucleorhabdovirus tuberosum
KY549567.1	Rhabdoviridae	Alphanucleorhabdovirus	Alphanucleorhabdovirus constrictae
MW014292.1	Rhabdoviridae	Alphanucleorhabdovirus	Alphanucleorhabdovirus joa
KJ082087.1	Rhabdoviridae	Alphanucleorhabdovirus	Alphanucleorhabdovirus melongenae
KX636164.1	Rhabdoviridae	Alphanucleorhabdovirus	Alphanucleorhabdovirus physostegiae
AB011257.1	Rhabdoviridae	Alphanucleorhabdovirus	Alphanucleorhabdovirus oryzae
MG604920.1	Rhabdoviridae	Alphanucleorhabdovirus	Alphanucleorhabdovirus tritici
MN520414.1	Rhabdoviridae	Alphanucleorhabdovirus	Alphanucleorhabdovirus pruni
AY674964.1	Rhabdoviridae	Alphanucleorhabdovirus	Alphanucleorhabdovirus colocasiae
MK063878.2	Rhabdoviridae	Alphanucleorhabdovirus	Alphanucleorhabdovirus morogoromaydis
AY618418.1	Rhabdoviridae	Alphanucleorhabdovirus	Alphanucleorhabdovirus maydis
MF102281.1	Rhabdoviridae	Alphanucleorhabdovirus	Alphanucleorhabdovirus zeairanense
BK014480.1	Rhabdoviridae	Betanucleorhabdovirus	Betanucleorhabdovirus bacopae
KM823531.1	Rhabdoviridae	Betanucleorhabdovirus	Betanucleorhabdovirus daturae
MT185675.1	Rhabdoviridae	Betanucleorhabdovirus	Betanucleorhabdovirus venasonchi
MF543022.1	Rhabdoviridae	Betanucleorhabdovirus	Betanucleorhabdovirus ribes
MN273311.1	Rhabdoviridae	Betanucleorhabdovirus	Betanucleorhabdovirus cardamomi
L32603.1	Rhabdoviridae	Betanucleorhabdovirus	Betanucleorhabdovirus retesonchi
MH778545.1	Rhabdoviridae	Betanucleorhabdovirus	Betanucleorhabdovirus mali
MG948563.1	Rhabdoviridae	Betanucleorhabdovirus	Betanucleorhabdovirus medicagonis
AY618417.1	Rhabdoviridae	Gammanucleorhabdovirus	Gammanucleorhabdovirus maydis
MH477288.1	Rhabdoviridae	Alphahymrhavirus	Alphahymrhavirus neglectus
MT153454.1	Rhabdoviridae	Alphahymrhavirus	Alphahymrhavirus cinereus
MT153372.1	Rhabdoviridae	Alphahymrhavirus	Alphahymrhavirus hirtum
MW314718.1	Rhabdoviridae	Alphahymrhavirus	Alphahymrhavirus radians
KF947078.1	Rhabdoviridae	Betapaprhavirus	Betapaprhavirus frugiperda
MT153466.1	Rhabdoviridae	Betapaprhavirus	Betapaprhavirus sylvina
KM817636.1	Rhabdoviridae	Alphadrosrhavirus	Alphadrosrhavirus shayang
KM817649.1	Rhabdoviridae	Alphadrosrhavirus	Alphadrosrhavirus hubei
MW039260.1	Rhabdoviridae	Betahymrhavirus	Betahymrhavirus heterodontonyx
MW314717.1	Rhabdoviridae	Betahymrhavirus	Betahymrhavirus austriaca
ON812565.1	Rhabdoviridae	Rhabdoviridae sp.	Rhabdoviridae sp.
MF975531.1	Rhabdoviridae	Betaricinrhavirus	Betaricinrhavirus chimay
MF360790.1	Rhabdoviridae	Betaricinrhavirus	Betaricinrhavirus scapularis
KX884450.1	Rhabdoviridae	Alphacrustrhavirus	Alphacrustrhavirus wenling
KX884456.1	Rhabdoviridae	Alphacrustrhavirus	Alphacrustrhavirus zhejiang
KX884414.1	Rhabdoviridae	Betanemrhavirus	Betanemrhavirus shayang
KX884448.1	Rhabdoviridae	Betanemrhavirus	Betanemrhavirus hubei
AF104985.2	Rhabdoviridae	Novirhabdovirus	Novirhabdovirus hirame
L40883.1	Rhabdoviridae	Novirhabdovirus	Novirhabdovirus salmonid
AF147498.1	Rhabdoviridae	Novirhabdovirus	Novirhabdovirus snakehead
Y18263.1	Rhabdoviridae	Novirhabdovirus	Novirhabdovirus piscine
