# Supplementary material for: Metatranscriptomics Reveals the RNA Virome of Ixodes Persulcatus in the China–North Korea Border, 2017
Source: Viruses. 2023 Dec 29;16(1):62. doi: 10.3390/v16010062 (PMC10819109; doi:10.3390/v16010062)
Supplement: Supplementary file 1 [file viruses-16-00062-s001.zip › Table S3.xlsx]

## Sheet: Sheet1
Id	Gene	Organism	Strain	Country	Host	Year
OP125781.1	Segment2	Yanggou tick virus	Bredy14-T19463	Russia: Chelyabinsk region	Dermacentor marginatus	2014
OP125782.1	Segment2	Yanggou tick virus	Bredy14-T19736	Russia: Chelyabinsk region	Dermacentor reticulatus	2014
OP125783.1	Segment2	Yanggou tick virus	Bredy14-T19741	Russia: Chelyabinsk region	Dermacentor reticulatus	2014
OP125784.1	Segment2	Yanggou tick virus	Bredy14-T19767	Russia: Chelyabinsk region	Dermacentor reticulatus	2014
OP125785.1	Segment2	Yanggou tick virus	Bredy14-T19813	Russia: Chelyabinsk region	Dermacentor marginatus	2014
OP125786.1	Segment2	Yanggou tick virus	Bredy15-T22181	Russia: Chelyabinsk region	Dermacentor reticulatus	2015
OP125787.1	Segment2	Yanggou tick virus	Bredy15-T22188	Russia: Chelyabinsk region	Dermacentor reticulatus	2015
OP125788.1	Segment2	Yanggou tick virus	Bredy15-T22189	Russia: Chelyabinsk region	Dermacentor reticulatus	2015
OP125789.1	Segment2	Yanggou tick virus	Fershampenuaz14-T19014	Russia: Chelyabinsk region	Dermacentor reticulatus	2014
OP125790.1	Segment2	Yanggou tick virus	Gubenka15-T22237	Russia: Chelyabinsk region	Ixodes persulcatus	2015
OP125791.1	Segment2	Yanggou tick virus	Kartaly14-T19309	Russia: Chelyabinsk region	Dermacentor reticulatus	2014
OP125792.1	Segment2	Yanggou tick virus	Kartaly14-T19314	Russia: Chelyabinsk region	Dermacentor reticulatus	2014
OP125793.1	Segment2	Yanggou tick virus	Kartaly14-T19346	Russia: Chelyabinsk region	Dermacentor reticulatus	2014
OP125794.1	Segment2	Yanggou tick virus	Kartaly14-T19551	Russia: Chelyabinsk region	Dermacentor reticulatus	2014
OP125795.1	Segment2	Yanggou tick virus	Kartaly14-T19658	Russia: Chelyabinsk region	Dermacentor marginatus	2014
OP125796.1	Segment2	Yanggou tick virus	Kartaly15-T22141	Russia: Chelyabinsk region	Dermacentor reticulatus	2015
OP125797.1	Segment2	Yanggou tick virus	Mir15-T22470	Russia: Chelyabinsk region	Dermacentor marginatus	2015
OP125798.1	Segment2	Yanggou tick virus	Plast15-T22438	Russia: Chelyabinsk region	Dermacentor reticulatus	2015
OP125799.1	Segment2	Yanggou tick virus	Zaozernyy15-T22264	Russia: Chelyabinsk region	Dermacentor marginatus	2015
ON448356.1	Segment2	Yanggou tick virus	Plast15-T22436	Russia: Chelyabinsk region	Dermacentor reticulatus	2015
ON448367.1	Segment2	Yanggou tick virus	Bredy15-T22208	Russia: Chelyabinsk region	Dermacentor marginatus	2015
ON448374.1	Segment2	Yanggou tick virus	Plast15-T22415	Russia: Chelyabinsk region	Dermacentor marginatus	2015
MW525322.2	Segment1	Yanggou tick virus	Erzin14-T20074	Russia: Republic of Tuva	Dermacentor nuttalli	2014
MW525323.2	Segment2	Yanggou tick virus	Erzin14-T20074	Russia: Republic of Tuva	Dermacentor nuttalli	2014
MW525324.2	Segment3	Yanggou tick virus	Erzin14-T20074	Russia: Republic of Tuva	Dermacentor nuttalli	2014
MW525325.2	Segment4	Yanggou tick virus	Erzin14-T20074	Russia: Republic of Tuva	Dermacentor nuttalli	2014
MW556730.1	Segment1	Yanggou tick virus	Republic Altay/997/2016	Russia: Republic Altay	Dermacentor marginatus	2016
MW556731.1	Segment2	Yanggou tick virus	Republic Altay/997/2016	Russia: Republic Altay	Dermacentor marginatus	2016
MW556732.1	Segment3	Yanggou tick virus	Republic Altay/997/2016	Russia: Republic Altay	Dermacentor marginatus	2016
MW556733.1	Segment4	Yanggou tick virus	Republic Altay/997/2016	Russia: Republic Altay	Dermacentor marginatus	2016
MW556734.1	Segment1	Yanggou tick virus	Republic Altay/1001/2016	Russia: Republic Altay	Dermacentor marginatus	2016
MW556735.1	Segment2	Yanggou tick virus	Republic Altay/1001/2016	Russia: Republic Altay	Dermacentor marginatus	2016
MW556736.1	Segment3	Yanggou tick virus	Republic Altay/1001/2016	Russia: Republic Altay	Dermacentor marginatus	2016
MW556737.1	Segment4	Yanggou tick virus	Republic Altay/1001/2016	Russia: Republic Altay	Dermacentor marginatus	2016
MT248418.1	Segment1	Yanggou tick virus	XJ-YGTV-1	China	Dermacentor nuttalli	2017
MT248419.1	Segment2	Yanggou tick virus	XJ-YGTV-1	China	Dermacentor nuttalli	2017
MT248421.1	Segment4	Yanggou tick virus	XJ-YGTV-1	China	Dermacentor nuttalli	2017
MH688529.1	Segment1	Yanggou tick virus	YG	China	Dermacentor nuttalli	2014
MH688530.1	Segment2	Yanggou tick virus	YG	China	Dermacentor nuttalli	2014
MH688531.1	Segment3	Yanggou tick virus	YG	China	Dermacentor nuttalli	2014
MH688532.1	Segment4	Yanggou tick virus	YG	China	Dermacentor nuttalli	2014
MH688533.1	Segment2	Yanggou tick virus	16-T2	China	Dermacentor nuttalli	2016
MH688534.1	Segment3	Yanggou tick virus	16-T2	China	Dermacentor nuttalli	2016
MH688535.1	Segment4	Yanggou tick virus	16-T2	China	Dermacentor nuttalli	2016
MH688536.1	Segment1	Yanggou tick virus	17-L1	China	Dermacentor nuttalli	2017
MH688537.1	Segment2	Yanggou tick virus	17-L1	China	Dermacentor nuttalli	2017
MH688538.1	Segment3	Yanggou tick virus	17-L1	China	Dermacentor nuttalli	2017
MH688539.1	Segment4	Yanggou tick virus	17-L1	China	Dermacentor nuttalli	2017
ON563268.1	L	Yezo virus	T-HLJ01	China: Heilongjiang	Ixodes persulcatus	2021
ON563269.1	M	Yezo virus	T-HLJ01	China: Heilongjiang	Ixodes persulcatus	2021
ON563270.1	S	Yezo virus	T-HLJ01	China: Heilongjiang	Ixodes persulcatus	2021
ON563271.1	L	Yezo virus	T-HLJ02	China: Heilongjiang	Ixodes persulcatus	2021
ON563272.1	M	Yezo virus	T-HLJ02	China: Heilongjiang	Ixodes persulcatus	2021
ON563273.1	S	Yezo virus	T-HLJ02	China: Heilongjiang	Ixodes persulcatus	2021
ON563274.1	L	Yezo virus	T-HLJ03	China: Heilongjiang	Ixodes persulcatus	2021
ON563275.1	M	Yezo virus	T-HLJ03	China: Heilongjiang	Ixodes persulcatus	2021
ON563276.1	S	Yezo virus	T-HLJ03	China: Heilongjiang	Ixodes persulcatus	2021
ON563277.1	L	Yezo virus	T-IM01	China: Hulunbuir, Inner Mongolia	Ixodes persulcatus	2021
ON563278.1	M	Yezo virus	T-IM01	China: Hulunbuir, Inner Mongolia	Ixodes persulcatus	2021
ON563279.1	S	Yezo virus	T-IM01	China: Hulunbuir, Inner Mongolia	Ixodes persulcatus	2021
ON563280.1	L	Yezo virus	T-JL01	China: Jilin	Ixodes persulcatus	2020
ON563281.1	M	Yezo virus	T-JL01	China: Jilin	Ixodes persulcatus	2020
ON563282.1	S	Yezo virus	T-JL01	China: Jilin	Ixodes persulcatus	2020
ON563283.1	L	Yezo virus	H-IM01	China: Hulunbuir, Inner Mongolia	Homo sapiens	2018
ON563284.1	M	Yezo virus	H-IM01	China: Hulunbuir, Inner Mongolia	Homo sapiens	2018
ON563285.1	S	Yezo virus	H-IM01	China: Hulunbuir, Inner Mongolia	Homo sapiens	2018
ON811839.1	L	Yezo virus	TIGMIC_1	China:Heilongjiang	Ixodes persulcatus	2019
ON811841.1	L	Yezo virus	TIGMIC_2	China:Jilin	Ixodes persulcatus	2019
ON811933.1	L	Yezo virus	TIGMIC_3	China:Jilin	Ixodes persulcatus	2019
LC621352.1	L	Yezo virus	HH001-2019	Japan	Homo sapiens	2019
LC621353.1	M	Yezo virus	HH001-2019	Japan	Homo sapiens	2019
LC621354.1	S	Yezo virus	HH001-2019	Japan	Homo sapiens	2019
LC621355.1	L	Yezo virus	HH003-2020	Japan	Homo sapiens	2020
LC621356.1	M	Yezo virus	HH003-2020	Japan	Homo sapiens	2020
LC621357.1	S	Yezo virus	HH003-2020	Japan	Homo sapiens	2020
LC621358.1	L	Yezo virus	HH011-2020	Japan	Homo sapiens	2020
LC621359.1	M	Yezo virus	HH011-2020	Japan	Homo sapiens	2020
LC621360.1	S	Yezo virus	HH011-2020	Japan	Homo sapiens	2020
LC628643.1	S	Yezo virus	HH007-2016	Japan	Homo sapiens	2016
LC628644.1	S	Yezo virus	HH008-2017	Japan	Homo sapiens	2017
LC628645.1	S	Yezo virus	HH009-2017	Japan	Homo sapiens	2017
MW315112.1	S	Beiji nairovirus	H1063	China: Hulunbeier, Gehe	Homo sapiens	2018
MW315111.1	S	Beiji nairovirus	H56	China: Hulunbeier, Moqi	Homo sapiens	2018
MW315110.1	S	Beiji nairovirus	H59	China: Hulunbeier, Evenk	Homo sapiens	2018
MW315109.1	S	Beiji nairovirus	H39	China: Hulunbeier, Evenk	Homo sapiens	2018
MW315108.1	S	Beiji nairovirus	H801	China: Hulunbeier, Evenk	Homo sapiens	2018
MW315107.1	S	Beiji nairovirus	H160	China: Hulunbeier, Moqi	Homo sapiens	2018
MW315106.1	L	Beiji nairovirus	H1063	China: Hulunbeier, Gehe	Homo sapiens	2018
MW315105.1	L	Beiji nairovirus	H56	China: Hulunbeier, Moqi	Homo sapiens	2018
MW315104.1	L	Beiji nairovirus	H59	China: Hulunbeier, Evenk	Homo sapiens	2018
MW315103.1	L	Beiji nairovirus	H39	China: Hulunbeier, Evenk	Homo sapiens	2018
MW315102.1	L	Beiji nairovirus	H801	China: Hulunbeier, Evenk	Homo sapiens	2018
MW315101.1	L	Beiji nairovirus	H160	China: Hulunbeier, Moqi	Homo sapiens	2018
MN122080.1	S	Beiji nairovirus	YKS44	China: Inner Mongolia, Yakeshi	Homo sapiens	2018
MN122079.1	L	Beiji nairovirus	YKS44	China: Inner Mongolia, Yakeshi	Homo sapiens	2018
ON408107.1	S	Beiji nairovirus	NE-DH3	China: Dunhua, Jilin	Ixodes persulcatus	2020
ON408105.1	S	Beiji nairovirus	NE-YC3	China: Yichun, Heilongjiang	Ixodes persulcatus	2021
ON408103.1	S	Beiji nairovirus	NE-YC4	China: Yichun, Heilongjiang	Ixodes persulcatus	2021
ON408101.1	S	Beiji nairovirus	NE-TH4	China: Tahe, Heilongjiang	Ixodes persulcatus	2021
ON408099.1	S	Beiji nairovirus	NE-TH3	China: Tahe, Heilongjiang	Ixodes persulcatus	2021
ON408097.1	S	Beiji nairovirus	NE-SL3	China: Songling, Heilongjiang	Ixodes persulcatus	2021
ON408095.1	S	Beiji nairovirus	NE-SL4	China: Songling, Heilongjiang	Ixodes persulcatus	2021
ON408106.1	L	Beiji nairovirus	NE-DH3	China: Dunhua, Jilin	Ixodes persulcatus	2020
ON408104.1	L	Beiji nairovirus	NE-YC3	China: Yichun, Heilongjiang	Ixodes persulcatus	2021
ON408102.1	L	Beiji nairovirus	NE-YC4	China: Yichun, Heilongjiang	Ixodes persulcatus	2021
ON408100.1	L	Beiji nairovirus	NE-TH4	China: Tahe, Heilongjiang	Ixodes persulcatus	2021
ON408098.1	L	Beiji nairovirus	NE-TH3	China: Tahe, Heilongjiang	Ixodes persulcatus	2021
ON408096.1	L	Beiji nairovirus	NE-SL3	China: Songling, Heilongjiang	Ixodes persulcatus	2021
ON408094.1	L	Beiji nairovirus	NE-SL4	China: Songling, Heilongjiang	Ixodes persulcatus	2021
MG880120.1	L	Beiji nairovirus	China/HLJ/2015	China：Heilongjiang	Ixodes persulcatus	2015
ON812309.1	L	Sara tick phlebovirus	TIGMIC_9	China	Ixodes persulcatus	2019
ON812316.1	L	Sara tick phlebovirus	TIGMIC_14	China:Jilin	Ixodes persulcatus	2019
ON812315.1	L	Sara tick phlebovirus	TIGMIC_13	China:Jilin	Ixodes persulcatus	2019
ON812313.1	L	Sara tick phlebovirus	TIGMIC_12	China:Jilin	Ixodes persulcatus	2019
ON812311.1	L	Sara tick phlebovirus	TIGMIC_11	China:Jilin	Ixodes persulcatus	2019
ON812310.1	L	Sara tick phlebovirus	TIGMIC_10	China:Jilin	Ixodes persulcatus	2019
ON812308.1	L	Sara tick phlebovirus	TIGMIC_8	China:Jilin	Ixodes persulcatus	2019
ON812307.1	L	Sara tick phlebovirus	TIGMIC_7	China:Jilin	Ixodes persulcatus	2019
ON812306.1	L	Sara tick phlebovirus	TIGMIC_6	China:Jilin	Ixodes persulcatus	2019
ON812305.1	L	Sara tick phlebovirus	TIGMIC_5	China:Jilin	Ixodes persulcatus	2019
ON812254.1	L	Sara tick phlebovirus	TIGMIC_4	China:Heilongjiang	Ixodes persulcatus	2019
ON812253.1	L	Sara tick phlebovirus	TIGMIC_3	China:Heilongjiang	Ixodes persulcatus	2019
ON812251.1	L	Sara tick phlebovirus	TIGMIC_2	China:Heilongjiang	Ixodes persulcatus	2019
ON812168.1	L	Sara tick phlebovirus	TIGMIC_1	China:Heilongjiang	Ixodes persulcatus	2019
ON408149.1	S	Sara tick phlebovirus	NE-YC4	China: Yichun, Heilongjiang	no	2021
ON408147.1	S	Sara tick phlebovirus	NE-YC3	China: Yichun, Heilongjiang	no	2021
ON408145.1	S	Sara tick phlebovirus	NE-SL4	China: Songling, Heilongjiang	no	2021
ON408143.1	S	Sara tick phlebovirus	NE-SL3	China: Songling, Heilongjiang	no	2021
ON408141.1	S	Sara tick phlebovirus	NE-TH4	China: Tahe, Heilongjiang	no	2021
ON408139.1	S	Sara tick phlebovirus	NE-TH3	China: Tahe, Heilongjiang	no	2021
ON408148.1	L	Sara tick phlebovirus	NE-YC4	China: Yichun, Heilongjiang	no	2021
ON408146.1	L	Sara tick phlebovirus	NE-YC3	China: Yichun, Heilongjiang	no	2021
ON408144.1	L	Sara tick phlebovirus	NE-SL4	China: Songling, Heilongjiang	no	2021
ON408142.1	L	Sara tick phlebovirus	NE-SL3	China: Songling, Heilongjiang	no	2021
ON408140.1	L	Sara tick phlebovirus	NE-TH4	China: Tahe, Heilongjiang	no	2021
ON408138.1	L	Sara tick phlebovirus	NE-TH3	China: Tahe, Heilongjiang	no	2021
MN542368.1	L	Sara tick phlebovirus	Rus/Ix_persulcatus/Karelia/4/2018	Russia: Gakugsa village, Karelia	Ixodes persulcatus	2018
MN542367.1	S	Sara tick phlebovirus	Rus/Ix_persulcatus/Karelia/4/2018	Russia: Gakugsa village, Karelia	Ixodes persulcatus	2018
ON408150.1	L	Onega tick phlebovirus	NE-TH3	China: Tahe, Heilongjiang	Ixodes persulcatus	2021
ON408151.1	S	Onega tick phlebovirus	NE-TH3	China: Tahe, Heilongjiang	Ixodes persulcatus	2021
ON408152.1	L	Onega tick phlebovirus	NE-TH4	China: Tahe, Heilongjiang	Ixodes persulcatus	2021
ON408161.1	S	Onega tick phlebovirus	NE-YC4	China: Yichun, Heilongjiang	Ixodes persulcatus	2021
ON408160.1	L	Onega tick phlebovirus	NE-YC4	China: Yichun, Heilongjiang	Ixodes persulcatus	2021
ON408159.1	S	Onega tick phlebovirus	NE-YC3	China: Yichun, Heilongjiang	Ixodes persulcatus	2021
ON408158.1	L	Onega tick phlebovirus	NE-YC3	China: Yichun, Heilongjiang	Ixodes persulcatus	2021
ON408157.1	S	Onega tick phlebovirus	NE-SL4	China: Songling, Heilongjiang	Ixodes persulcatus	2021
ON408156.1	L	Onega tick phlebovirus	NE-SL4	China: Songling, Heilongjiang	Ixodes persulcatus	2021
ON408153.1	S	Onega tick phlebovirus	NE-TH4	China: Tahe, Heilongjiang	Ixodes persulcatus	2021
ON408154.1	L	Onega tick phlebovirus	NE-SL3	China: Songling, Heilongjiang	Ixodes persulcatus	2021
ON408155.1	S	Onega tick phlebovirus	NE-SL3	China: Songling, Heilongjiang	Ixodes persulcatus	2021
MN542365.1	S	Onega tick phlebovirus	Rus/Ix_persulcatus/Karelia/3/2018	Russia: Gakugsa village, Karelia	Ixodes persulcatus	2018
MN542366.1	L	Onega tick phlebovirus	Rus/Ix_persulcatus/Karelia/3/2018	Russia: Gakugsa village, Karelia	Ixodes persulcatus	2018
ON812167.1	L	Mukawa virus	TIGMIC_1	China:Heilongjiang	Ixodes persulcatus	2019
ON812249.1	L	Mukawa virus	TIGMIC_2	China	Ixodes persulcatus	2019
ON812257.1	L	Mukawa virus	TIGMIC_3	China:Heilongjiang	Dermacentor silvarum	2019
ON812263.1	L	Mukawa virus	TIGMIC_4	China:Heilongjiang	Ixodes persulcatus	2019
ON812303.1	L	Mukawa virus	TIGMIC_6	China:Jilin	Ixodes persulcatus	2019
ON812312.1	L	Mukawa virus	TIGMIC_7	China:Jilin	Ixodes persulcatus	2019
ON812314.1	L	Mukawa virus	TIGMIC_8	China:Jilin	Ixodes persulcatus	2019
ON408114.1	L	Mukawa virus	NE-TH3	China: Tahe, Heilongjiang	Ixodes persulcatus	2021
ON408115.1	M	Mukawa virus	NE-TH3	China: Tahe, Heilongjiang	Ixodes persulcatus	2021
ON408116.1	S	Mukawa virus	NE-TH3	China: Tahe, Heilongjiang	Ixodes persulcatus	2021
ON408117.1	L	Mukawa virus	NE-YC4	China: Yichun, Heilongjiang	Ixodes persulcatus	2021
ON408118.1	M	Mukawa virus	NE-YC4	China: Yichun, Heilongjiang	Ixodes persulcatus	2021
ON408119.1	S	Mukawa virus	NE-YC4	China: Yichun, Heilongjiang	Ixodes persulcatus	2021
ON408120.1	L	Mukawa virus	NE-FZ2	China: Fangzheng, Heilongjiang	Ixodes persulcatus	2021
ON408121.1	M	Mukawa virus	NE-FZ2	China: Fangzheng, Heilongjiang	Ixodes persulcatus	2021
ON408122.1	S	Mukawa virus	NE-FZ2	China: Fangzheng, Heilongjiang	Ixodes persulcatus	2021
ON408123.1	L	Mukawa virus	NE-FZ3	China: Fangzheng, Heilongjiang	Ixodes persulcatus	2021
ON408124.1	M	Mukawa virus	NE-FZ3	China: Fangzheng, Heilongjiang	Ixodes persulcatus	2021
ON408125.1	S	Mukawa virus	NE-FZ3	China: Fangzheng, Heilongjiang	Ixodes persulcatus	2021
ON408126.1	L	Mukawa virus	NE-ShL2	China: Shulan, Jilin	Ixodes persulcatus	2021
ON408127.1	M	Mukawa virus	NE-ShL2	China: Shulan, Jilin	Ixodes persulcatus	2021
ON408128.1	S	Mukawa virus	NE-ShL2	China: Shulan, Jilin	Ixodes persulcatus	2021
ON408129.1	L	Mukawa virus	NE-DH3	China: Dunhua, Jilin	Ixodes persulcatus	2020
ON408130.1	M	Mukawa virus	NE-DH3	China: Dunhua, Jilin	Ixodes persulcatus	2020
ON408131.1	S	Mukawa virus	NE-DH3	China: Dunhua, Jilin	Ixodes persulcatus	2020
OM066889.1	M	Mukawa virus	346-6443	China	Haemaphysalis concinna (tick)	2021
OM066890.1	S	Mukawa virus	346-6443	China	Haemaphysalis concinna (tick)	2021
NC_043509.1	M	Mukawa virus	MKW73	Japan: Hokkaido, Mukawa	Ixodes persulcatus	2013
NC_043510.1	L	Mukawa virus	MKW73	Japan: Hokkaido, Mukawa	Ixodes persulcatus	2013
NC_043511.1	S	Mukawa virus	MKW73	Japan: Hokkaido, Mukawa	Ixodes persulcatus	2013
LC063768.1	M	Mukawa virus	MKW73	Japan: Hokkaido, Mukawa	Ixodes persulcatus	2013
LC063769.1	S	Mukawa virus	MKW73	Japan: Hokkaido, Mukawa	Ixodes persulcatus	2013
LC063770.1	L	Mukawa virus	MKW73	Japan: Hokkaido, Mukawa	Ixodes persulcatus	2013
ON408132.1	L	Mudanjiang phlebovirus	NE-FZ3	China: Fangzheng, Heilongjiang	Ixodes persulcatus	2021
ON408133.1	M	Mudanjiang phlebovirus	NE-FZ3	China: Fangzheng, Heilongjiang	Ixodes persulcatus	2021
ON408134.1	S	Mudanjiang phlebovirus	NE-FZ3	China: Fangzheng, Heilongjiang	Ixodes persulcatus	2021
ON408135.1	L	Mudanjiang phlebovirus	NE-MDJ2	China: Mudanjiang, Heilongjiang	Ixodes persulcatus	2021
ON408136.1	M	Mudanjiang phlebovirus	NE-MDJ2	China: Mudanjiang, Heilongjiang	Ixodes persulcatus	2021
ON408137.1	S	Mudanjiang phlebovirus	NE-MDJ2	China: Mudanjiang, Heilongjiang	Ixodes persulcatus	2021
ON408184.1	Full genome	Yichun virus	DH3	China	Ixodes persulcatus	2020
ON408183.1	Full genome	Yichun virus	YC1	China	Ixodes persulcatus	2021
ON812138.1	L	Peribunyaviridae sp.	TIGMIC_5	China:Haerbin	Ixodes persulcatus	2019
ON812139.1	L	Peribunyaviridae sp.	TIGMIC_6	China:Haerbin	Ixodes persulcatus	2019
ON812140.1	L	Peribunyaviridae sp.	TIGMIC_7	China:Haerbin	Ixodes persulcatus	2019
ON812141.1	L	Peribunyaviridae sp.	TIGMIC_9	China:Haerbin	Ixodes persulcatus	2019
ON812142.1	L	Peribunyaviridae sp.	TIGMIC_10	China:Haerbin	Ixodes persulcatus	2019
ON812143.1	L	Peribunyaviridae sp.	TIGMIC_11	China:Haerbin	Ixodes persulcatus	2019
ON812145.1	L	Peribunyaviridae sp.	TIGMIC_13	China:Haerbin	Ixodes persulcatus	2019
ON812150.1	L	Peribunyaviridae sp.	TIGMIC_18	China:Haerbin	Ixodes persulcatus	2019
ON812151.1	L	Peribunyaviridae sp.	TIGMIC_19	China:Haerbin	Ixodes persulcatus	2019
ON812152.1	L	Peribunyaviridae sp.	TIGMIC_20	China:Haerbin	Ixodes persulcatus	2019
ON812153.1	L	Peribunyaviridae sp.	TIGMIC_21	China:Haerbin	Ixodes persulcatus	2019
ON812154.1	L	Peribunyaviridae sp.	TIGMIC_22	China:Haerbin	Ixodes persulcatus	2019
ON812155.1	L	Peribunyaviridae sp.	TIGMIC_23	China:Haerbin	Ixodes persulcatus	2019
ON812156.1	L	Peribunyaviridae sp.	TIGMIC_24	China:Haerbin	Ixodes persulcatus	2019
ON408172.1	Full genome	Tahe rhabdovirus 3	NE-TH3	China: Tahe, Heilongjiang	no	2021	Alpharicinrhavirus
ON746520.1	Full genome	Yanbian Rhabd tick virus 1	TIGMIC 4	China: Jilin	Ixodes persulcatus	2019	Alpharicinrhavirus
ON812475.1	Full genome	Rhabdoviridae sp.	TIGMIC_1	China:Yanbian	Ixodes persulcatus	2019	Alpharicinrhavirus
ON812519.1	Full genome	Rhabdoviridae sp.	TIGMIC_3	China:Yanbian	Ixodes persulcatus	2019	Alpharicinrhavirus
ON812520.1	Full genome	Rhabdoviridae sp.	TIGMIC_5	China:Yanbian	Ixodes persulcatus	2019	Alpharicinrhavirus
ON812521.1	Full genome	Rhabdoviridae sp.	TIGMIC_6	China:Yanbian	Ixodes persulcatus	2019	Alpharicinrhavirus
ON812563.1	Full genome	Rhabdoviridae sp.	TIGMIC_7	China:Yanbian	Ixodes persulcatus	2019	Alpharicinrhavirus
ON812566.1	Full genome	Rhabdoviridae sp.	TIGMIC_9	China:Yanbian	Ixodes persulcatus	2019	Alpharicinrhavirus
ON812567.1	Full genome	Rhabdoviridae sp.	TIGMIC_9	China:Zhangjiakou	Ixodes persulcatus	2019	Alpharicinrhavirus
ON812479.1	Full genome	Rhabdoviridae sp.	TIGMIC_1	China:Mudanjiang	Ixodes persulcatus	2019	Betaricinrhavirus
ON812544.1	Full genome	Rhabdoviridae sp.	TIGMIC_2	China:Mudanjiang	Ixodes persulcatus	2019	Betaricinrhavirus
ON812551.1	Full genome	Rhabdoviridae sp.	TIGMIC_4	China:Mudanjiang	Ixodes persulcatus	2019	Betaricinrhavirus
ON812564.1	Full genome	Rhabdoviridae sp.	TIGMIC_5	China:Mudanjiang	Ixodes persulcatus	2019	Betaricinrhavirus
ON812565.1	Full genome	Rhabdoviridae sp.	TIGMIC_6	China:Mudanjiang	Ixodes persulcatus	2019	Betaricinrhavirus
