# Supplementary material for: Metatranscriptomics Reveals the RNA Virome of Ixodes Persulcatus in the China–North Korea Border, 2017
Source: Viruses. 2023 Dec 29;16(1):62. doi: 10.3390/v16010062 (PMC10819109; doi:10.3390/v16010062)
Supplement: Supplementary file 1 [file viruses-16-00062-s001.zip › Table S4.xlsx]

## Sheet: Sheet1
ID	Sample time	City	County	Source	Tick species	Tick munbers
S1	2017-06-05	Tonghua	Liuhe	Cattle	Dermacentor silvarum	8
S2	2017-06-05	Tonghua	Liuhe	Cattle	Dermacentor silvarum	8
S3	2017-06-05	Tonghua	Liuhe	Sheep	Haemaphysalis japonica	10
S4	2017-06-05	Tonghua	Liuhe	Sheep	Haemaphysalis japonica	10
S5	2017-06-05	Tonghua	Liuhe	Sheep	Haemaphysalis japonica	10
S6	2017-06-05	Tonghua	Liuhe	Cattle	Haemaphysalis japonica	5
S7	2017-06-05	Tonghua	Liuhe	Cattle	Haemaphysalis japonica	10
S8	2017-06-05	Tonghua	Liuhe	Cattle	Haemaphysalis japonica	10
S9	2017-06-05	Tonghua	Liuhe	Cattle	Haemaphysalis japonica	10
S10	2017-06-05	Tonghua	Liuhe	Cattle	Haemaphysalis japonica	1
S11	2017-06-05	Tonghua	Liuhe	Cattle	Haemaphysalis japonica	8
S12	2017-06-05	Tonghua	Liuhe	Cattle	Haemaphysalis Iongicornis	1
S13	2017-06-05	Tonghua	Liuhe	Cattle	Dermacentor silvarum	3
S14	2017-06-05	Tonghua	Liuhe	Sheep	Ixodes persulcatus	10
S15	2017-06-05	Tonghua	Liuhe	Sheep	Ixodes persulcatus	10
S16	2017-06-05	Tonghua	Liuhe	Sheep	Ixodes persulcatus	10
S17	2017-06-05	Tonghua	Liuhe	Sheep	Ixodes persulcatus	10
S18	2017-06-05	Tonghua	Liuhe	Sheep	Ixodes persulcatus	10
S19	2017-06-05	Tonghua	Liuhe	Cattle	Haemaphysalis japonica	10
S20	2017-06-05	Tonghua	Liuhe	Cattle	Haemaphysalis japonica	10
S21	2017-06-05	Tonghua	Liuhe	Cattle	Haemaphysalis japonica	10
S22	2017-06-05	Tonghua	Liuhe	Cattle	Haemaphysalis japonica	10
S23	2017-06-05	Tonghua	Liuhe	Cattle	Haemaphysalis japonica	10
S24	2017-06-05	Tonghua	Liuhe	Cattle	Haemaphysalis japonica	10
S25	2017-06-05	Tonghua	Liuhe	Sheep	Haemaphysalis japonica	10
S26	2017-06-05	Tonghua	Liuhe	Sheep	Haemaphysalis japonica	10
S27	2017-06-05	Tonghua	Liuhe	Sheep	Haemaphysalis japonica	10
S28	2017-06-05	Tonghua	Liuhe	Sheep	Haemaphysalis japonica	8
S29	2017-06-05	Tonghua	Liuhe	Sheep	Haemaphysalis japonica	10
S30	2017-06-05	Tonghua	Liuhe	Cattle	Haemaphysalis japonica	10
S31	2017-06-05	Tonghua	Liuhe	Cattle	Haemaphysalis japonica	10
S32	2017-06-05	Tonghua	Liuhe	Cattle	Haemaphysalis japonica	10
S33	2017-06-05	Tonghua	Liuhe	Cattle	Haemaphysalis japonica	10
S34	2017-06-05	Tonghua	Liuhe	Cattle	Haemaphysalis japonica	10
S35	2017-06-05	Tonghua	Liuhe	Cattle	Ixodes persulcatus	5
S36	2017-06-05	Tonghua	Liuhe	Cattle	Haemaphysalis japonica	4
S37	2017-06-05	Tonghua	Liuhe	Cattle	Ixodes persulcatus	3
S38	2017-06-05	Tonghua	Liuhe	Cattle	Haemaphysalis concinna	1
S39	2017-06-05	Tonghua	Liuhe	Cattle	Haemaphysalis japonica	5
S40	2017-06-05	Tonghua	Liuhe	Cattle	Haemaphysalis japonica	10
S41	2017-06-05	Tonghua	Liuhe	Cattle	Haemaphysalis japonica	10
S42	2017-06-05	Tonghua	Liuhe	Cattle	Haemaphysalis japonica	10
S43	2017-06-05	Tonghua	Liuhe	Cattle	Ixodes persulcatus	10
S44	2017-06-05	Tonghua	Liuhe	Cattle	Ixodes persulcatus	10
S45	2017-06-05	Tonghua	Liuhe	Cattle	Ixodes persulcatus	10
S46	2017-06-05	Tonghua	Liuhe	Cattle	Ixodes persulcatus	6
S47	2017-06-05	Tonghua	Liuhe	Cattle	Haemaphysalis japonica	10
S48	2017-06-05	Tonghua	Liuhe	Cattle	Haemaphysalis japonica	10
S49	2017-06-05	Tonghua	Liuhe	Cattle	Haemaphysalis japonica	10
S50	2017-06-05	Tonghua	Liuhe	Cattle	Haemaphysalis japonica	10
S51	2017-06-05	Tonghua	Liuhe	Cattle	Haemaphysalis japonica	10
S52	2017-06-05	Tonghua	Liuhe	Cattle	Haemaphysalis japonica	10
S53	2017-06-05	Tonghua	Liuhe	Cattle	Haemaphysalis japonica	1
S54	2017-06-05	Tonghua	Liuhe	Forest	Ixodes persulcatus	9
S55	2017-06-05	Tonghua	Liuhe	Forest	Dermacentor silvarum	3
S56	2017-06-05	Tonghua	Liuhe	Forest	Dermacentor silvarum	1
S57	2017-06-05	Tonghua	Liuhe	Forest	Ixodes persulcatus	10
S58	2017-06-05	Tonghua	Liuhe	Forest	Ixodes persulcatus	10
S59	2017-06-05	Tonghua	Liuhe	Forest	Ixodes persulcatus	9
S60	2017-06-05	Tonghua	Liuhe	Forest	Haemaphysalis japonica	10
S61	2017-06-05	Tonghua	Liuhe	Forest	Haemaphysalis japonica	10
S62	2017-06-05	Tonghua	Liuhe	Forest	Haemaphysalis japonica	7
S63	2017-06-05	Tonghua	Liuhe	Forest	Haemaphysalis japonica	10
S64	2017-06-05	Tonghua	Liuhe	Forest	Haemaphysalis concinna	4
S65	2017-06-05	Tonghua	Liuhe	Forest	Haemaphysalis japonica	2
S66	2017-06-05	Tonghua	Liuhe	Forest	Haemaphysalis japonica	4
S67	2017-06-05	Tonghua	Liuhe	Forest	Ixodes persulcatus	3
S68	2017-06-05	Tonghua	Liuhe	Forest	Ixodes persulcatus	3
S69	2017-06-05	Tonghua	Liuhe	Cattle	Ixodes persulcatus	10
S70	2017-06-05	Tonghua	Liuhe	Cattle	Ixodes persulcatus	10
S71	2017-06-05	Tonghua	Liuhe	Cattle	Ixodes persulcatus	5
S72	2017-06-05	Tonghua	Liuhe	Cattle	Dermacentor silvarum	1
S73	2017-06-05	Tonghua	Liuhe	Cattle	Ixodes persulcatus	10
S74	2017-06-05	Tonghua	Liuhe	Cattle	Ixodes persulcatus	10
S75	2017-06-05	Tonghua	Liuhe	Sheep	Ixodes persulcatus	10
S76	2017-06-05	Tonghua	Liuhe	Sheep	Haemaphysalis japonica	10
S77	2017-06-05	Tonghua	Liuhe	Sheep	Haemaphysalis japonica	10
S78	2017-06-05	Tonghua	Liuhe	Sheep	Ixodes persulcatus	4
S79	2017-06-05	Tonghua	Liuhe	Cattle	Haemaphysalis japonica	6
S80	2017-06-05	Tonghua	Liuhe	Cattle	Haemaphysalis japonica	10
S81	2017-06-05	Tonghua	Liuhe	Cattle	Haemaphysalis japonica	10
S82	2017-06-05	Tonghua	Liuhe	Cattle	Haemaphysalis concinna	4
S83	2017-06-05	Tonghua	Liuhe	Cattle	Ixodes persulcatus	1
S84	2017-06-05	Tonghua	Liuhe	Forest	Ixodes persulcatus	10
S85	2017-06-05	Tonghua	Liuhe	Forest	Ixodes persulcatus	10
S86	2017-06-05	Tonghua	Liuhe	Forest	Dermacentor silvarum	6
S87	2017-06-05	Tonghua	Liuhe	Forest	Ixodes persulcatus	7
S88	2017-06-05	Tonghua	Liuhe	Forest	Dermacentor silvarum	4
S89	2017-06-05	Tonghua	Liuhe	Forest	Ixodes persulcatus	10
S90	2017-06-05	Tonghua	Liuhe	Forest	Ixodes persulcatus	10
S91	2017-06-05	Tonghua	Liuhe	Forest	Ixodes persulcatus	10
S92	2017-06-05	Tonghua	Liuhe	Forest	Ixodes persulcatus	10
S93	2017-06-05	Tonghua	Liuhe	Forest	Ixodes persulcatus	10
S94	2017-06-05	Tonghua	Liuhe	Forest	Ixodes persulcatus	10
S95	2017-06-05	Tonghua	Liuhe	Forest	Ixodes persulcatus	10
S96	2017-06-05	Tonghua	Liuhe	Forest	Ixodes persulcatus	10
S97	2017-06-05	Tonghua	Liuhe	Forest	Ixodes persulcatus	1
S98	2017-06-05	Tonghua	Liuhe	Forest	Haemaphysalis japonica	10
S99	2017-06-05	Tonghua	Liuhe	Forest	Haemaphysalis japonica	10
S100	2017-06-05	Tonghua	Liuhe	Forest	Haemaphysalis japonica	10
S101	2017-06-05	Tonghua	Liuhe	Forest	Haemaphysalis japonica	10
S102	2017-06-05	Tonghua	Liuhe	Forest	Haemaphysalis japonica	10
S103	2017-06-05	Tonghua	Liuhe	Forest	Haemaphysalis japonica	10
S104	2017-06-05	Tonghua	Liuhe	Forest	Haemaphysalis japonica	10
S105	2017-06-05	Tonghua	Liuhe	Forest	Haemaphysalis japonica	10
S106	2017-06-05	Tonghua	Liuhe	Forest	Haemaphysalis japonica	10
S107	2017-06-05	Tonghua	Liuhe	Forest	Haemaphysalis japonica	10
S108	2017-06-05	Tonghua	Liuhe	Forest	Haemaphysalis japonica	10
S109	2017-06-05	Tonghua	Liuhe	Forest	Haemaphysalis japonica	10
S110	2017-06-05	Tonghua	Liuhe	Forest	Haemaphysalis japonica	10
S111	2017-06-05	Tonghua	Liuhe	Forest	Haemaphysalis japonica	10
S112	2017-06-05	Tonghua	Liuhe	Forest	Haemaphysalis japonica	5
S113	2017-06-05	Tonghua	Liuhe	Forest	Ixodes persulcatus	6
S114	2017-06-05	Tonghua	Liuhe	Forest	Haemaphysalis japonica	8
S115	2017-06-05	Tonghua	Liuhe	Forest	Dermacentor silvarum	1
S116	2017-06-05	Tonghua	Liuhe	Forest	Haemaphysalis concinna	2
S117	2017-05-27	Yanbian	Huichun	Grass	Haemaphysalis Iongicornis	15
S118	2017-05-27	Yanbian	Huichun	Grass	Haemaphysalis Iongicornis	15
S119	2017-05-27	Yanbian	Huichun	Grass	Haemaphysalis Iongicornis	15
S120	2017-05-27	Yanbian	Huichun	Grass	Haemaphysalis Iongicornis	15
S121	2017-05-27	Yanbian	Huichun	Grass	Haemaphysalis Iongicornis	15
S122	2017-05-27	Yanbian	Huichun	Grass	Haemaphysalis Iongicornis	15
S123	2017-05-27	Yanbian	Huichun	Grass	Haemaphysalis Iongicornis	15
S124	2017-05-27	Yanbian	Huichun	Grass	Haemaphysalis Iongicornis	15
S125	2017-05-27	Yanbian	Huichun	Grass	Haemaphysalis Iongicornis	15
S126	2017-05-27	Yanbian	Huichun	Grass	Haemaphysalis Iongicornis	15
S127	2017-05-27	Yanbian	Huichun	Grass	Haemaphysalis Iongicornis	15
S128	2017-05-27	Yanbian	Huichun	Grass	Haemaphysalis Iongicornis	15
S129	2017-05-27	Yanbian	Huichun	Grass	Haemaphysalis Iongicornis	15
S130	2017-05-27	Yanbian	Huichun	Grass	Haemaphysalis Iongicornis	9
S131	2017-05-27	Yanbian	Huichun	Grass	Haemaphysalis Iongicornis	10
S132	2017-05-27	Yanbian	Huichun	Grass	Haemaphysalis Iongicornis	8
S133	2017-05-27	Yanbian	Huichun	Grass	Haemaphysalis Iongicornis	11
S134	2017-05-27	Yanbian	Huichun	Grass	Haemaphysalis Iongicornis	15
S135	2017-05-27	Yanbian	Huichun	Grass	Haemaphysalis Iongicornis	15
S136	2017-05-27	Yanbian	Huichun	Grass	Haemaphysalis Iongicornis	15
S137	2017-05-27	Yanbian	Huichun	Grass	Haemaphysalis Iongicornis	15
S138	2017-05-27	Yanbian	Huichun	Grass	Haemaphysalis Iongicornis	15
S139	2017-05-27	Yanbian	Huichun	Grass	Haemaphysalis Iongicornis	15
S140	2017-05-27	Yanbian	Huichun	Grass	Haemaphysalis Iongicornis	15
S141	2017-05-27	Yanbian	Huichun	Grass	Haemaphysalis Iongicornis	15
S142	2017-05-27	Yanbian	Huichun	Grass	Haemaphysalis Iongicornis	15
S143	2017-05-27	Yanbian	Huichun	Grass	Haemaphysalis Iongicornis	15
S144	2017-05-27	Yanbian	Huichun	Grass	Haemaphysalis Iongicornis	15
S145	2017-05-27	Yanbian	Huichun	Grass	Haemaphysalis Iongicornis	7
S146	2017-05-27	Yanbian	Huichun	Grass	Haemaphysalis Iongicornis	8
S147	2017-05-27	Yanbian	Huichun	Grass	Haemaphysalis Iongicornis	10
S148	2017-05-27	Yanbian	Huichun	Grass	Haemaphysalis Iongicornis	6
S149	2017-05-27	Yanbian	Huichun	Grass	Haemaphysalis concinna	1
S150	2017-05-24	Yanbian	Huichun	Grass	Haemaphysalis Iongicornis	10
S151	2017-05-24	Yanbian	Huichun	Grass	Haemaphysalis Iongicornis	10
S152	2017-05-24	Yanbian	Huichun	Grass	Haemaphysalis Iongicornis	7
S153	2017-05-24	Yanbian	Huichun	Grass	Haemaphysalis Iongicornis	3
S154	2017-05-24	Yanbian	Huichun	Grass	Haemaphysalis Iongicornis	10
S155	2017-05-24	Yanbian	Huichun	Grass	Haemaphysalis japonica	3
S156	2017-05-24	Yanbian	Huichun	Grass	Haemaphysalis Iongicornis	10
S157	2017-05-24	Yanbian	Huichun	Grass	Haemaphysalis Iongicornis	10
S158	2017-05-24	Yanbian	Huichun	Grass	Haemaphysalis Iongicornis	10
S159	2017-05-24	Yanbian	Huichun	Grass	Haemaphysalis Iongicornis	10
S160	2017-05-24	Yanbian	Huichun	Grass	Haemaphysalis Iongicornis	10
S161	2017-05-24	Yanbian	Huichun	Grass	Haemaphysalis Iongicornis	10
S162	2017-05-24	Yanbian	Huichun	Grass	Haemaphysalis Iongicornis	10
S163	2017-05-24	Yanbian	Huichun	Grass	Haemaphysalis Iongicornis	10
S164	2017-05-24	Yanbian	Huichun	Grass	Haemaphysalis Iongicornis	10
S165	2017-05-24	Yanbian	Huichun	Grass	Haemaphysalis Iongicornis	10
S166	2017-05-24	Yanbian	Huichun	Grass	Haemaphysalis Iongicornis	4
S167	2017-05-24	Yanbian	Huichun	Grass	Haemaphysalis Iongicornis	10
S168	2017-05-24	Yanbian	Huichun	Grass	Haemaphysalis Iongicornis	10
S169	2017-05-24	Yanbian	Huichun	Grass	Haemaphysalis Iongicornis	10
S170	2017-05-24	Yanbian	Huichun	Grass	Haemaphysalis Iongicornis	10
S171	2017-05-24	Yanbian	Huichun	Grass	Haemaphysalis Iongicornis	5
S172	2017-05-24	Yanbian	Huichun	Grass	Haemaphysalis Iongicornis	10
S173	2017-05-24	Yanbian	Huichun	Grass	Haemaphysalis Iongicornis	10
S174	2017-05-24	Yanbian	Huichun	Grass	Haemaphysalis Iongicornis	10
S175	2017-05-26	Yanbian	Dunhua	Forest	Dermacentor silvarum	10
S176	2017-05-26	Yanbian	Dunhua	Forest	Dermacentor silvarum	10
S177	2017-05-26	Yanbian	Dunhua	Forest	Dermacentor silvarum	10
S178	2017-05-26	Yanbian	Dunhua	Forest	Dermacentor silvarum	10
S179	2017-05-26	Yanbian	Dunhua	Forest	Dermacentor silvarum	10
S180	2017-05-26	Yanbian	Dunhua	Forest	Dermacentor silvarum	10
S181	2017-05-26	Yanbian	Dunhua	Forest	Dermacentor silvarum	10
S182	2017-05-26	Yanbian	Dunhua	Forest	Dermacentor silvarum	10
S183	2017-05-26	Yanbian	Dunhua	Forest	Dermacentor silvarum	8
S184	2017-05-26	Yanbian	Dunhua	Forest	Dermacentor silvarum	3
S185	2017-05-26	Yanbian	Dunhua	Forest	Ixodes persulcatus	6
S186	2017-05-26	Yanbian	Dunhua	Forest	Haemaphysalis concinna	2
S187	2017-06-06	Yanbian	Dunhua	Forest	Dermacentor silvarum	10
S188	2017-06-06	Yanbian	Dunhua	Forest	Ixodes persulcatus	10
S189	2017-06-06	Yanbian	Dunhua	Forest	Ixodes persulcatus	10
S190	2017-06-06	Yanbian	Dunhua	Forest	Ixodes persulcatus	10
S191	2017-06-06	Yanbian	Dunhua	Forest	Ixodes persulcatus	10
S192	2017-06-06	Yanbian	Dunhua	Forest	Dermacentor silvarum	10
S193	2017-06-06	Yanbian	Dunhua	Forest	Dermacentor silvarum	7
S194	2017-06-06	Yanbian	Dunhua	Forest	Dermacentor silvarum	10
S195	2017-06-06	Yanbian	Dunhua	Forest	Ixodes persulcatus	10
S196	2017-06-06	Yanbian	Dunhua	Forest	Ixodes persulcatus	10
S197	2017-06-06	Yanbian	Dunhua	Forest	Ixodes persulcatus	10
S198	2017-06-06	Yanbian	Dunhua	Forest	Ixodes persulcatus	10
S199	2017-06-06	Yanbian	Dunhua	Forest	Ixodes persulcatus	9
S200	2017-06-06	Yanbian	Dunhua	Forest	Ixodes persulcatus	10
S201	2017-06-06	Yanbian	Dunhua	Forest	Dermacentor silvarum	8
S202	2017-06-06	Yanbian	Dunhua	Forest	Haemaphysalis concinna	10
S203	2017-06-06	Yanbian	Dunhua	Forest	Haemaphysalis concinna	8
S204	2017-06-06	Yanbian	Dunhua	Forest	Haemaphysalis concinna	10
S205	2017-06-06	Yanbian	Dunhua	Forest	Haemaphysalis japonica	10
S206	2017-06-06	Yanbian	Dunhua	Forest	Haemaphysalis concinna	10
S207	2017-06-06	Yanbian	Dunhua	Forest	Haemaphysalis japonica	6
S208	2017-06-06	Yanbian	Dunhua	Forest	Haemaphysalis concinna	3
S209	2017-06-06	Yanbian	Dunhua	Forest	Dermacentor silvarum	1
S210	2017-06-07	Yanbian	Dunhua	Forest	Dermacentor silvarum	10
S211	2017-06-07	Yanbian	Dunhua	Forest	Dermacentor silvarum	10
S212	2017-06-07	Yanbian	Dunhua	Forest	Dermacentor silvarum	4
S213	2017-06-07	Yanbian	Dunhua	Forest	Haemaphysalis japonica	1
S214	2017-05-17	Yanbian	Dunhua	Grass	Dermacentor silvarum	10
S215	2017-05-17	Yanbian	Dunhua	Grass	Dermacentor silvarum	10
S216	2017-05-17	Yanbian	Dunhua	Grass	Ixodes persulcatus	10
S217	2017-05-17	Yanbian	Dunhua	Grass	Ixodes persulcatus	10
S218	2017-05-17	Yanbian	Dunhua	Grass	Dermacentor silvarum	10
S219	2017-05-17	Yanbian	Dunhua	Grass	Haemaphysalis concinna	10
S220	2017-05-17	Yanbian	Dunhua	Grass	Ixodes persulcatus	9
S221	2017-05-17	Yanbian	Dunhua	Grass	Haemaphysalis concinna	10
S222	2017-05-17	Yanbian	Dunhua	Grass	Dermacentor silvarum	6
S223	2017-05-17	Yanbian	Dunhua	Grass	Dermacentor silvarum	4
S224	2017-05-17	Yanbian	Dunhua	Grass	Haemaphysalis concinna	9
S225	2017-05-17	Yanbian	Dunhua	Grass	Haemaphysalis concinna	6
S226	2017-05-17	Yanbian	Dunhua	Grass	Haemaphysalis japonica	5
S227	2017-05-17	Yanbian	Dunhua	Grass	Ixodes persulcatus	2
S228	2017-05-17	Yanbian	Dunhua	Grass	Ixodes persulcatus	2
S229	2017-05-19	Yanbian	Dunhua	Forest	Dermacentor silvarum	10
S230	2017-05-19	Yanbian	Dunhua	Forest	Dermacentor silvarum	7
S231	2017-05-19	Yanbian	Dunhua	Forest	Dermacentor silvarum	9
S232	2017-05-19	Yanbian	Dunhua	Forest	Haemaphysalis concinna	1
S233	2017-05-19	Yanbian	Dunhua	Forest	Haemaphysalis japonica	1
S234	2017-05-19	Yanbian	Dunhua	Forest	Dermacentor silvarum	3
S235	2017-05-19	Yanbian	Dunhua	Forest	Dermacentor silvarum	1
S236	2017-05-19	Yanbian	Dunhua	Forest	Haemaphysalis concinna	10
S237	2017-05-19	Yanbian	Dunhua	Forest	Haemaphysalis concinna	10
S238	2017-05-19	Yanbian	Dunhua	Forest	Haemaphysalis concinna	10
S239	2017-05-19	Yanbian	Dunhua	Forest	Haemaphysalis concinna	10
S240	2017-05-19	Yanbian	Dunhua	Forest	Haemaphysalis japonica	10
S241	2017-05-19	Yanbian	Dunhua	Forest	Haemaphysalis japonica	10
S242	2017-05-19	Yanbian	Dunhua	Forest	Haemaphysalis concinna	3
S243	2017-05-19	Yanbian	Dunhua	Forest	Dermacentor silvarum	1
S244	2017-05-19	Yanbian	Dunhua	Forest	Haemaphysalis japonica	1
S245	2017-05-19	Yanbian	Dunhua	Forest	Haemaphysalis concinna	1
S246	2017-05-19	Yanbian	Dunhua	Forest	Haemaphysalis japonica	1
S247	2017-05-19	Yanbian	Dunhua	Forest	Dermacentor silvarum	10
S248	2017-05-19	Yanbian	Dunhua	Forest	Dermacentor silvarum	10
S249	2017-05-19	Yanbian	Dunhua	Forest	Dermacentor silvarum	10
S250	2017-05-19	Yanbian	Dunhua	Forest	Dermacentor silvarum	7
S251	2017-05-19	Yanbian	Dunhua	Forest	Dermacentor silvarum	4
S252	2017-05-27	Yanbian	Dunhua	Forest	Haemaphysalis concinna	10
S253	2017-05-27	Yanbian	Dunhua	Forest	Haemaphysalis concinna	10
S254	2017-05-27	Yanbian	Dunhua	Forest	Haemaphysalis concinna	10
S255	2017-05-27	Yanbian	Dunhua	Forest	Haemaphysalis japonica	9
S256	2017-05-27	Yanbian	Dunhua	Forest	Dermacentor silvarum	1
S257	2017-05-27	Yanbian	Dunhua	Forest	Haemaphysalis concinna	9
S258	2017-05-27	Yanbian	Dunhua	Forest	Haemaphysalis japonica	1
S259	2017-05-16	Yanbian	Dunhua	Forest	Dermacentor silvarum	10
S260	2017-05-16	Yanbian	Dunhua	Forest	Dermacentor silvarum	10
S261	2017-05-16	Yanbian	Dunhua	Forest	Dermacentor silvarum	9
S262	2017-05-16	Yanbian	Dunhua	Forest	Dermacentor silvarum	10
S263	2017-05-16	Yanbian	Dunhua	Forest	Dermacentor silvarum	8
S264	2017-05-16	Yanbian	Dunhua	Forest	Dermacentor silvarum	1
S265	2017-05-16	Yanbian	Dunhua	Forest	Haemaphysalis japonica	1
S266	2017-06-20	Yanbian	Dunhua	Forest	Dermacentor silvarum	9
S267	2017-06-20	Yanbian	Dunhua	Forest	Dermacentor silvarum	9
S268	2017-06-20	Yanbian	Dunhua	Forest	Haemaphysalis concinna	5
S269	2017-06-20	Yanbian	Dunhua	Forest	Haemaphysalis concinna	1
S270	2017-06-20	Yanbian	Dunhua	Forest	Haemaphysalis japonica	1
S271	2017-05-19	Yanbian	Dunhua	Forest	Dermacentor silvarum	10
S272	2017-05-19	Yanbian	Dunhua	Forest	Dermacentor silvarum	10
S273	2017-05-19	Yanbian	Dunhua	Forest	Dermacentor silvarum	10
S274	2017-05-19	Yanbian	Dunhua	Forest	Dermacentor silvarum	6
S275	2017-05-19	Yanbian	Dunhua	Forest	Dermacentor silvarum	1
S276	2017-06-27	Yanbian	Helong	Forest	Ixodes persulcatus	10
S277	2017-06-27	Yanbian	Helong	Forest	Ixodes persulcatus	10
S278	2017-06-27	Yanbian	Helong	Forest	Haemaphysalis japonica	9
S279	2017-06-27	Yanbian	Helong	Forest	Ixodes persulcatus	10
S280	2017-06-27	Yanbian	Helong	Forest	Haemaphysalis japonica	10
S281	2017-06-29	Yanbian	Helong	Forest	Ixodes persulcatus	10
S282	2017-06-29	Yanbian	Helong	Forest	Haemaphysalis japonica	1
S283	2017-06-29	Yanbian	Helong	Forest	Haemaphysalis concinna	1
S284	2017-06-29	Yanbian	Helong	Forest	Haemaphysalis japonica	4
S285	2017-06-26	Yanbian	Helong	Forest	Ixodes persulcatus	10
S286	2017-06-26	Yanbian	Helong	Forest	Ixodes persulcatus	9
S287	2017-06-26	Yanbian	Helong	Forest	Ixodes persulcatus	10
S288	2017-06-26	Yanbian	Helong	Forest	Haemaphysalis japonica	10
S289	2017-06-26	Yanbian	Helong	Forest	Haemaphysalis japonica	10
S290	2017-06-26	Yanbian	Helong	Forest	Haemaphysalis japonica	9
S291	2017-06-26	Yanbian	Helong	Forest	Haemaphysalis japonica	10
S292	2017-06-26	Yanbian	Helong	Forest	Ixodes persulcatus	10
S293	2017-06-26	Yanbian	Helong	Forest	Haemaphysalis concinna	5
S294	2017-06-26	Yanbian	Helong	Forest	Ixodes persulcatus	10
S295	2017-06-26	Yanbian	Helong	Forest	Haemaphysalis japonica	10
S296	2017-06-26	Yanbian	Helong	Forest	Haemaphysalis japonica	7
S297	2017-06-26	Yanbian	Helong	Forest	Ixodes persulcatus	4
S298	2017-06-26	Yanbian	Helong	Forest	Haemaphysalis japonica	9
S299	2017-06-26	Yanbian	Helong	Forest	Ixodes persulcatus	10
S300	2017-06-26	Yanbian	Helong	Forest	Ixodes persulcatus	1
S301	2017-06-26	Yanbian	Helong	Forest	Haemaphysalis japonica	6
S302	2017-06-26	Yanbian	Helong	Forest	Ixodes persulcatus	1
S303	2017-06-27	Yanbian	Helong	Forest	Haemaphysalis japonica	15
S304	2017-06-27	Yanbian	Helong	Forest	Haemaphysalis japonica	10
S305	2017-06-27	Yanbian	Helong	Forest	Haemaphysalis japonica	15
S306	2017-06-27	Yanbian	Helong	Forest	Haemaphysalis japonica	15
S307	2017-06-27	Yanbian	Helong	Forest	Ixodes persulcatus	9
S308	2017-06-27	Yanbian	Helong	Forest	Ixodes persulcatus	4
S309	2017-06-27	Yanbian	Helong	Forest	Haemaphysalis japonica	15
S310	2017-06-27	Yanbian	Helong	Forest	Haemaphysalis japonica	15
S311	2017-06-27	Yanbian	Helong	Forest	Haemaphysalis japonica	3
S312	2017-06-27	Yanbian	Helong	Forest	Haemaphysalis japonica	15
S313	2017-06-27	Yanbian	Helong	Forest	Haemaphysalis japonica	9
S314	2017-06-27	Yanbian	Helong	Forest	Ixodes persulcatus	4
S315	2017-06-27	Yanbian	Helong	Forest	Ixodes persulcatus	2
S316	2017-06-28	Yanbian	Helong	Forest	Haemaphysalis japonica	17
S317	2017-06-28	Yanbian	Helong	Forest	Haemaphysalis japonica	7
S318	2017-06-28	Yanbian	Helong	Forest	Haemaphysalis japonica	15
S319	2017-06-28	Yanbian	Helong	Forest	Haemaphysalis japonica	15
S320	2017-06-28	Yanbian	Helong	Forest	Haemaphysalis japonica	15
S321	2017-06-28	Yanbian	Helong	Forest	Ixodes persulcatus	12
S322	2017-06-28	Yanbian	Helong	Forest	Haemaphysalis japonica	15
S323	2017-06-28	Yanbian	Helong	Forest	Haemaphysalis japonica	15
S324	2017-06-28	Yanbian	Helong	Forest	Haemaphysalis japonica	15
S325	2017-06-28	Yanbian	Helong	Forest	Ixodes persulcatus	6
S326	2017-06-28	Yanbian	Helong	Forest	Ixodes persulcatus	4
S327	2017-06-28	Yanbian	Helong	Forest	Haemaphysalis japonica	8
S328	2017-06-28	Yanbian	Helong	Forest	Haemaphysalis japonica	3
S329	2017-06-28	Yanbian	Helong	Forest	Ixodes persulcatus	5
S330	2017-06-28	Yanbian	Helong	Forest	Haemaphysalis japonica	7
S331	2017-06-28	Yanbian	Helong	Forest	Haemaphysalis japonica	1
S332	2017-06-28	Yanbian	Helong	Forest	Ixodes persulcatus	8
S333	2017-06-28	Yanbian	Helong	Forest	Ixodes persulcatus	7
S334	2017-06-28	Yanbian	Helong	Forest	Haemaphysalis japonica	15
S335	2017-06-28	Yanbian	Helong	Forest	Haemaphysalis japonica	13
S336	2017-06-29	Yanbian	Helong	unrecorded animal information	Ixodes persulcatus	10
S337	2017-06-29	Yanbian	Helong	unrecorded animal information	Ixodes persulcatus	10
S338	2017-06-29	Yanbian	Helong	unrecorded animal information	Ixodes persulcatus	10
S339	2017-06-29	Yanbian	Helong	unrecorded animal information	Ixodes persulcatus	10
S340	2017-06-29	Yanbian	Helong	unrecorded animal information	Ixodes persulcatus	10
S341	2017-06-29	Yanbian	Helong	unrecorded animal information	Ixodes persulcatus	10
S342	2017-06-29	Yanbian	Helong	unrecorded animal information	Ixodes persulcatus	1
S343	2017-06-29	Yanbian	Helong	unrecorded animal information	Haemaphysalis japonica	2
S344	2017-06-20	Yanbian	Helong	unrecorded animal information	Ixodes persulcatus	2
S345	2017-06-20	Yanbian	Helong	unrecorded animal information	Haemaphysalis japonica	1
S346	2017-06-20	Yanbian	Helong	unrecorded animal information	Ixodes persulcatus	1
S347	2017-06-21	Yanbian	Helong	Sheep	Ixodes persulcatus	2
S348	2017-06-21	Yanbian	Helong	Sheep	Haemaphysalis japonica	3
S349	2017-06-21	Yanbian	Helong	Sheep	Haemaphysalis japonica	2
S350	2017-06-21	Yanbian	Helong	Sheep	Haemaphysalis japonica	1
S351	2017-06-21	Yanbian	Helong	Sheep	Haemaphysalis japonica	1
S352	2017-06-21	Yanbian	Helong	Forest	Ixodes persulcatus	9
S353	2017-06-21	Yanbian	Helong	Forest	Ixodes persulcatus	9
S354	2017-06-21	Yanbian	Helong	Forest	Haemaphysalis japonica	2
S355	2017-06-21	Yanbian	Helong	Forest	Haemaphysalis japonica	1
S356	2017-06-21	Yanbian	Helong	Forest	Haemaphysalis japonica	5
S357	2017-06-11	Yanbian	Antu	Cattle	Dermacentor silvarum	4
S358	2017-06-11	Yanbian	Antu	Cattle	Ixodes persulcatus	8
S359	2017-06-11	Yanbian	Antu	Cattle	Dermacentor silvarum	4
S360	2017-06-11	Yanbian	Antu	Cattle	Dermacentor silvarum	7
S361	2017-06-11	Yanbian	Antu	Cattle	Haemaphysalis concinna	7
S362	2017-06-11	Yanbian	Antu	Cattle	Haemaphysalis japonica	4
S363	2017-06-11	Yanbian	Antu	Cattle	Haemaphysalis concinna	7
S364	2017-06-11	Yanbian	Antu	Cattle	Haemaphysalis japonica	7
S365	2017-06-11	Yanbian	Antu	Cattle	Haemaphysalis japonica	7
S366	2017-06-11	Yanbian	Antu	Cattle	Haemaphysalis concinna	2
S367	2017-06-12	Yanbian	Antu	Grass	Dermacentor silvarum	10
S368	2017-06-12	Yanbian	Antu	Grass	Dermacentor silvarum	10
S369	2017-06-12	Yanbian	Antu	Grass	Dermacentor silvarum	10
S370	2017-06-12	Yanbian	Antu	Grass	Dermacentor silvarum	10
S371	2017-06-12	Yanbian	Antu	Grass	Dermacentor silvarum	10
S372	2017-06-12	Yanbian	Antu	Grass	Dermacentor silvarum	10
S373	2017-06-12	Yanbian	Antu	Grass	Dermacentor silvarum	10
S374	2017-06-12	Yanbian	Antu	Grass	Dermacentor silvarum	10
S375	2017-06-12	Yanbian	Antu	Grass	Dermacentor silvarum	10
S376	2017-06-12	Yanbian	Antu	Grass	Dermacentor silvarum	10
S377	2017-06-12	Yanbian	Antu	Grass	Dermacentor silvarum	10
S378	2017-06-12	Yanbian	Antu	Grass	Dermacentor silvarum	10
S379	2017-06-12	Yanbian	Antu	Grass	Dermacentor silvarum	10
S380	2017-06-12	Yanbian	Antu	Grass	Dermacentor silvarum	7
S381	2017-06-12	Yanbian	Antu	Grass	Dermacentor silvarum	10
S382	2017-06-12	Yanbian	Antu	Grass	Dermacentor silvarum	10
S383	2017-06-12	Yanbian	Antu	Grass	Dermacentor silvarum	10
S384	2017-06-12	Yanbian	Antu	Grass	Dermacentor silvarum	10
S385	2017-06-12	Yanbian	Antu	Grass	Dermacentor silvarum	10
S386	2017-06-12	Yanbian	Antu	Grass	Dermacentor silvarum	10
S387	2017-06-12	Yanbian	Antu	Grass	Dermacentor silvarum	10
S388	2017-06-12	Yanbian	Antu	Grass	Haemaphysalis concinna	1
S389	2017-06-12	Yanbian	Antu	Grass	Ixodes persulcatus	1
S390	2017-06-13	Yanbian	Antu	Grass	Dermacentor silvarum	10
S391	2017-06-13	Yanbian	Antu	Grass	Dermacentor silvarum	10
S392	2017-06-13	Yanbian	Antu	Grass	Dermacentor silvarum	10
S393	2017-06-13	Yanbian	Antu	Grass	Dermacentor silvarum	10
S394	2017-06-13	Yanbian	Antu	Grass	Dermacentor silvarum	10
S395	2017-06-13	Yanbian	Antu	Grass	Dermacentor silvarum	10
S396	2017-06-13	Yanbian	Antu	Grass	Dermacentor silvarum	10
S397	2017-06-13	Yanbian	Antu	Grass	Dermacentor silvarum	10
S398	2017-06-13	Yanbian	Antu	Grass	Dermacentor silvarum	6
S399	2017-06-13	Yanbian	Antu	Grass	Dermacentor silvarum	10
S400	2017-06-13	Yanbian	Antu	Grass	Dermacentor silvarum	8
S401	2017-06-13	Yanbian	Antu	Grass	Haemaphysalis concinna	10
S402	2017-06-13	Yanbian	Antu	Grass	Haemaphysalis concinna	10
S403	2017-06-13	Yanbian	Antu	Grass	Haemaphysalis concinna	10
S404	2017-06-13	Yanbian	Antu	Grass	Ixodes persulcatus	8
S405	2017-06-13	Yanbian	Antu	Grass	Ixodes persulcatus	2
S406	2017-06-13	Yanbian	Antu	Grass	Haemaphysalis concinna	10
S407	2017-06-13	Yanbian	Antu	Grass	Haemaphysalis concinna	10
S408	2017-06-13	Yanbian	Antu	Grass	Haemaphysalis concinna	10
S409	2017-06-13	Yanbian	Antu	Grass	Haemaphysalis concinna	10
S410	2017-06-13	Yanbian	Antu	Grass	Haemaphysalis japonica	10
S411	2017-06-13	Yanbian	Antu	Grass	Haemaphysalis concinna	8
S412	2017-06-13	Yanbian	Antu	Grass	Haemaphysalis japonica	3
S413	2017-06-13	Yanbian	Antu	Grass	Haemaphysalis concinna	5
S414	2017-06-13	Yanbian	Antu	Grass	Dermacentor silvarum	1
S415	2017-05-27	Yanbian	Antu	Grass	Dermacentor silvarum	10
S416	2017-05-27	Yanbian	Antu	Grass	Dermacentor silvarum	10
S417	2017-05-27	Yanbian	Antu	Grass	Dermacentor silvarum	10
S418	2017-05-27	Yanbian	Antu	Grass	Dermacentor silvarum	10
S419	2017-05-27	Yanbian	Antu	Grass	Dermacentor silvarum	10
S420	2017-05-27	Yanbian	Antu	Grass	Dermacentor silvarum	10
S421	2017-05-27	Yanbian	Antu	Grass	Dermacentor silvarum	10
S422	2017-05-27	Yanbian	Antu	Grass	Dermacentor silvarum	10
S423	2017-05-27	Yanbian	Antu	Grass	Dermacentor silvarum	10
S424	2017-05-27	Yanbian	Antu	Grass	Dermacentor silvarum	10
S425	2017-05-27	Yanbian	Antu	Grass	Dermacentor silvarum	8
S426	2017-05-27	Yanbian	Antu	Grass	Dermacentor silvarum	10
S427	2017-05-27	Yanbian	Antu	Grass	Dermacentor silvarum	10
S428	2017-05-27	Yanbian	Antu	Grass	Dermacentor silvarum	5
S429	2017-05-27	Yanbian	Antu	Grass	Ixodes persulcatus	1
S430	2017-05-27	Yanbian	Antu	Grass	Haemaphysalis concinna	3
S431	2017-05-27	Yanbian	Antu	Grass	Haemaphysalis concinna	3
S432	2017-05-27	Yanbian	Antu	Grass	Dermacentor silvarum	10
S433	2017-05-27	Yanbian	Antu	Grass	Dermacentor silvarum	10
S434	2017-05-27	Yanbian	Antu	Grass	Dermacentor silvarum	10
S435	2017-05-27	Yanbian	Antu	Grass	Dermacentor silvarum	10
S436	2017-05-27	Yanbian	Antu	Grass	Dermacentor silvarum	10
S437	2017-05-27	Yanbian	Antu	Grass	Dermacentor silvarum	10
S438	2017-05-27	Yanbian	Antu	Grass	Dermacentor silvarum	10
S439	2017-05-27	Yanbian	Antu	Grass	Dermacentor silvarum	10
S440	2017-05-27	Yanbian	Antu	Grass	Dermacentor silvarum	10
S441	2017-05-27	Yanbian	Antu	Grass	Dermacentor silvarum	10
S442	2017-05-27	Yanbian	Antu	Grass	Dermacentor silvarum	10
S443	2017-05-27	Yanbian	Antu	Grass	Dermacentor silvarum	10
S444	2017-05-27	Yanbian	Antu	Grass	Dermacentor silvarum	10
S445	2017-05-27	Yanbian	Antu	Grass	Dermacentor silvarum	10
S446	2017-05-27	Yanbian	Antu	Grass	Dermacentor silvarum	10
S447	2017-05-27	Yanbian	Antu	Grass	Dermacentor silvarum	10
S448	2017-05-27	Yanbian	Antu	Grass	Dermacentor silvarum	10
S449	2017-05-27	Yanbian	Antu	Grass	Dermacentor silvarum	7
S450	2017-05-27	Yanbian	Antu	Grass	Ixodes persulcatus	4
S451	2017-05-27	Yanbian	Antu	Grass	Haemaphysalis japonica	1
S452	2017-05-27	Yanbian	Antu	Grass	Haemaphysalis concinna	2
S453	2017-05-27	Yanbian	Antu	Grass	Haemaphysalis japonica	1
S454	2017-05-27	Yanbian	Antu	Grass	Dermacentor silvarum	1
S455	2017-05-26	Yanbian	Antu	Grass	Dermacentor silvarum	10
S456	2017-05-26	Yanbian	Antu	Grass	Dermacentor silvarum	10
S457	2017-05-26	Yanbian	Antu	Grass	Dermacentor silvarum	5
S458	2017-05-26	Yanbian	Antu	Grass	Dermacentor silvarum	10
S459	2017-05-26	Yanbian	Antu	Grass	Dermacentor silvarum	10
S460	2017-05-26	Yanbian	Antu	Grass	Dermacentor silvarum	10
S461	2017-05-26	Yanbian	Antu	Grass	Dermacentor silvarum	10
S462	2017-05-26	Yanbian	Antu	Grass	Dermacentor silvarum	10
S463	2017-05-26	Yanbian	Antu	Grass	Dermacentor silvarum	10
S464	2017-05-26	Yanbian	Antu	Grass	Dermacentor silvarum	10
S465	2017-05-26	Yanbian	Antu	Grass	Dermacentor silvarum	10
S466	2017-05-26	Yanbian	Antu	Grass	Dermacentor silvarum	10
S467	2017-05-26	Yanbian	Antu	Grass	Dermacentor silvarum	10
S468	2017-05-26	Yanbian	Antu	Grass	Dermacentor silvarum	10
S469	2017-05-26	Yanbian	Antu	Grass	Dermacentor silvarum	10
S470	2017-05-26	Yanbian	Antu	Grass	Dermacentor silvarum	10
S471	2017-05-26	Yanbian	Antu	Grass	Dermacentor silvarum	10
S472	2017-05-26	Yanbian	Antu	Grass	Dermacentor silvarum	10
S473	2017-05-26	Yanbian	Antu	Grass	Dermacentor silvarum	10
S474	2017-05-26	Yanbian	Antu	Grass	Dermacentor silvarum	5
S475	2017-05-26	Yanbian	Antu	Grass	Haemaphysalis concinna	10
S476	2017-05-26	Yanbian	Antu	Grass	Ixodes persulcatus	2
S477	2017-05-26	Yanbian	Antu	Grass	Ixodes persulcatus	3
S478	2017-05-26	Yanbian	Antu	Grass	Haemaphysalis concinna	5
S479	2017-05-26	Yanbian	Antu	Grass	Haemaphysalis japonica	1
S480	2017-05-26	Yanbian	Antu	Grass	Haemaphysalis concinna	1
S481	2017-05-26	Yanbian	Antu	Grass	Haemaphysalis japonica	1
S482	2017-05-22	Baishan	Changbai	Grass	Haemaphysalis japonica	10
S483	2017-05-22	Baishan	Changbai	Grass	Haemaphysalis japonica	10
S484	2017-05-22	Baishan	Changbai	Grass	Haemaphysalis japonica	7
S485	2017-05-22	Baishan	Changbai	Grass	Haemaphysalis japonica	3
S486	2017-05-22	Baishan	Changbai	Grass	Haemaphysalis japonica	2
S487	2017-05-22	Baishan	Changbai	Grass	Haemaphysalis japonica	10
S488	2017-05-22	Baishan	Changbai	Grass	Haemaphysalis japonica	10
S489	2017-05-22	Baishan	Changbai	Grass	Haemaphysalis japonica	9
S490	2017-05-22	Baishan	Changbai	Grass	Haemaphysalis japonica	10
S491	2017-05-22	Baishan	Changbai	Grass	Ixodes persulcatus	10
S492	2017-05-22	Baishan	Changbai	Grass	Ixodes persulcatus	4
S493	2017-05-24	Baishan	Changbai	Grass	Ixodes persulcatus	10
S494	2017-05-24	Baishan	Changbai	Grass	Ixodes persulcatus	10
S495	2017-05-24	Baishan	Changbai	Grass	Ixodes persulcatus	10
S496	2017-05-24	Baishan	Changbai	Grass	Haemaphysalis japonica	10
S497	2017-05-24	Baishan	Changbai	Grass	Haemaphysalis japonica	10
S498	2017-05-24	Baishan	Changbai	Grass	Haemaphysalis japonica	10
S499	2017-05-24	Baishan	Changbai	Grass	Haemaphysalis japonica	10
S500	2017-05-24	Baishan	Changbai	Grass	Haemaphysalis japonica	10
S501	2017-05-24	Baishan	Changbai	Grass	Haemaphysalis japonica	10
S502	2017-05-24	Baishan	Changbai	Grass	Haemaphysalis japonica	10
S503	2017-05-24	Baishan	Changbai	Grass	Haemaphysalis japonica	10
S504	2017-05-24	Baishan	Changbai	Grass	Haemaphysalis japonica	10
S505	2017-05-24	Baishan	Changbai	Grass	Haemaphysalis japonica	10
S506	2017-05-24	Baishan	Changbai	Grass	Haemaphysalis japonica	10
S507	2017-05-24	Baishan	Changbai	Grass	Haemaphysalis japonica	10
S508	2017-05-24	Baishan	Changbai	Grass	Haemaphysalis japonica	10
S509	2017-05-24	Baishan	Changbai	Grass	Haemaphysalis japonica	10
S510	2017-05-24	Baishan	Changbai	Grass	Haemaphysalis japonica	10
S511	2017-05-24	Baishan	Changbai	Grass	Haemaphysalis japonica	10
S512	2017-05-24	Baishan	Changbai	Grass	Haemaphysalis japonica	10
S513	2017-05-24	Baishan	Changbai	Grass	Haemaphysalis japonica	7
S514	2017-05-24	Baishan	Changbai	Grass	Haemaphysalis japonica	10
S515	2017-05-24	Baishan	Changbai	Grass	Haemaphysalis japonica	10
S516	2017-05-24	Baishan	Changbai	Grass	Haemaphysalis japonica	7
S517	2017-05-24	Baishan	Changbai	Grass	Haemaphysalis japonica	1
S518	2017-05-26	Baishan	Changbai	Grass	Haemaphysalis japonica	10
S519	2017-05-26	Baishan	Changbai	Grass	Haemaphysalis japonica	10
S520	2017-05-26	Baishan	Changbai	Grass	Haemaphysalis japonica	10
S521	2017-05-26	Baishan	Changbai	Grass	Haemaphysalis japonica	10
S522	2017-05-26	Baishan	Changbai	Grass	Haemaphysalis japonica	10
S523	2017-05-26	Baishan	Changbai	Grass	Haemaphysalis japonica	10
S524	2017-05-26	Baishan	Changbai	Grass	Haemaphysalis japonica	10
S525	2017-05-26	Baishan	Changbai	Grass	Haemaphysalis japonica	7
S526	2017-05-26	Baishan	Changbai	Grass	Haemaphysalis japonica	10
S527	2017-05-26	Baishan	Changbai	Grass	Haemaphysalis japonica	10
S528	2017-05-26	Baishan	Changbai	Grass	Haemaphysalis japonica	4
S529	2017-05-26	Baishan	Changbai	Grass	Haemaphysalis japonica	4
S530	2017-05-26	Baishan	Changbai	Sheep	Haemaphysalis japonica	10
S531	2017-05-26	Baishan	Changbai	Sheep	Haemaphysalis japonica	6
S532	2017-05-26	Baishan	Changbai	Sheep	Haemaphysalis japonica	9
S533	2017-04-30	Baishan	Changbai	Sheep	Haemaphysalis japonica	10
S534	2017-04-30	Baishan	Changbai	Sheep	Haemaphysalis japonica	4
S535	2017-04-30	Baishan	Changbai	Sheep	Dermacentor silvarum	1
S536	2017-06-03	Baishan	Linjing	Forest	Haemaphysalis japonica	10
S537	2017-06-03	Baishan	Linjing	Forest	Haemaphysalis japonica	7
S538	2017-06-03	Baishan	Linjing	Forest	Haemaphysalis japonica	6
S539	2017-06-03	Baishan	Linjing	Forest	Haemaphysalis japonica	1
S540	2017-06-03	Baishan	Linjing	Forest	Haemaphysalis japonica	6
S541	2017-06-03	Baishan	Linjing	Forest	Haemaphysalis japonica	2
S542	2017-06-03	Baishan	Linjing	Forest	Haemaphysalis japonica	10
S543	2017-06-03	Baishan	Linjing	Forest	Haemaphysalis japonica	10
S544	2017-06-03	Baishan	Linjing	Forest	Haemaphysalis japonica	3
S545	2017-06-03	Baishan	Linjing	Forest	Haemaphysalis japonica	7
S546	2017-06-04	Baishan	Linjing	Forest	Haemaphysalis japonica	10
S547	2017-06-04	Baishan	Linjing	Forest	Haemaphysalis japonica	10
S548	2017-06-04	Baishan	Linjing	Forest	Haemaphysalis japonica	10
S549	2017-06-04	Baishan	Linjing	Forest	Haemaphysalis japonica	5
S550	2017-06-04	Baishan	Linjing	Forest	Haemaphysalis japonica	10
S551	2017-06-04	Baishan	Linjing	Forest	Haemaphysalis japonica	10
S552	2017-06-04	Baishan	Linjing	Forest	Haemaphysalis japonica	5
S553	2017-06-02	Baishan	Linjing	Forest	Haemaphysalis japonica	10
S554	2017-06-02	Baishan	Linjing	Forest	Haemaphysalis japonica	7
S555	2017-06-02	Baishan	Linjing	Forest	Haemaphysalis japonica	1
S556	2017-06-02	Baishan	Linjing	Forest	Haemaphysalis japonica	7
S557	2017-06-02	Baishan	Linjing	Forest	Haemaphysalis japonica	7
S558	2017-05-31	Baishan	Linjing	Grass	Haemaphysalis japonica	7
S559	2017-05-31	Baishan	Linjing	Grass	Haemaphysalis japonica	5
S560	2017-05-27	Baishan	Linjing	Forest	Haemaphysalis japonica	10
S561	2017-05-27	Baishan	Linjing	Forest	Haemaphysalis japonica	10
S562	2017-05-27	Baishan	Linjing	Forest	Haemaphysalis japonica	10
S563	2017-05-27	Baishan	Linjing	Forest	Haemaphysalis japonica	10
S564	2017-05-27	Baishan	Linjing	Forest	Haemaphysalis japonica	10
S565	2017-05-27	Baishan	Linjing	Forest	Haemaphysalis japonica	4
S566	2017-05-27	Baishan	Linjing	Forest	Haemaphysalis japonica	10
S567	2017-05-27	Baishan	Linjing	Forest	Haemaphysalis japonica	3
S568	2017-05-27	Baishan	Linjing	Forest	Haemaphysalis japonica	4
S569	2017-05-31	Baishan	Linjing	Forest	Haemaphysalis japonica	10
S570	2017-05-31	Baishan	Linjing	Forest	Haemaphysalis japonica	4
S571	2017-05-31	Baishan	Linjing	Forest	Haemaphysalis japonica	1
S572	2017-06-05	Baishan	Linjing	Forest	Haemaphysalis japonica	7
S573	2017-06-05	Baishan	Linjing	Forest	Haemaphysalis japonica	2
S574	2017-05-24	Yanbian	Huichun	Grass	Haemaphysalis Iongicornis	15
S575	2017-05-24	Yanbian	Huichun	Grass	Haemaphysalis Iongicornis	15
S576	2017-05-24	Yanbian	Huichun	Grass	Haemaphysalis Iongicornis	15
S577	2017-05-24	Yanbian	Huichun	Grass	Haemaphysalis Iongicornis	15
S578	2017-05-24	Yanbian	Huichun	Grass	Haemaphysalis Iongicornis	15
S579	2017-05-24	Yanbian	Huichun	Grass	Haemaphysalis Iongicornis	15
S580	2017-05-24	Yanbian	Huichun	Grass	Haemaphysalis Iongicornis	15
S581	2017-05-24	Yanbian	Huichun	Grass	Haemaphysalis Iongicornis	15
S582	2017-05-24	Yanbian	Huichun	Grass	Haemaphysalis Iongicornis	15
S583	2017-05-24	Yanbian	Huichun	Grass	Haemaphysalis Iongicornis	4
S584	2017-05-24	Yanbian	Huichun	Grass	Haemaphysalis Iongicornis	15
S585	2017-05-24	Yanbian	Huichun	Grass	Haemaphysalis Iongicornis	15
S586	2017-05-24	Yanbian	Huichun	Grass	Haemaphysalis Iongicornis	4
S587	2017-05-24	Yanbian	Huichun	Grass	Haemaphysalis Iongicornis	15
S588	2017-05-24	Yanbian	Huichun	Grass	Haemaphysalis Iongicornis	15
S589	2017-05-24	Yanbian	Huichun	Grass	Haemaphysalis Iongicornis	15
S590	2017-05-24	Yanbian	Huichun	Grass	Ixodes persulcatus	1
S591	2017-05-24	Yanbian	Huichun	Grass	Ixodes persulcatus	1
S592	2017-05-24	Yanbian	Huichun	Grass	Haemaphysalis Iongicornis	13
S593	2017-05-23	Yanbian	Wangqing	Forest	Ixodes persulcatus	10
S594	2017-05-23	Yanbian	Wangqing	Forest	Ixodes persulcatus	10
S595	2017-05-23	Yanbian	Wangqing	Forest	Ixodes persulcatus	10
S596	2017-05-23	Yanbian	Wangqing	Forest	Ixodes persulcatus	6
S597	2017-05-23	Yanbian	Wangqing	Forest	Ixodes persulcatus	10
S598	2017-05-23	Yanbian	Wangqing	Forest	Ixodes persulcatus	10
S599	2017-05-23	Yanbian	Wangqing	Forest	Ixodes persulcatus	1
S600	2017-05-23	Yanbian	Wangqing	Forest	Haemaphysalis japonica	10
S601	2017-05-23	Yanbian	Wangqing	Forest	Haemaphysalis concinna	1
S602	2017-05-23	Yanbian	Wangqing	Forest	Haemaphysalis japonica	1
S603	2017-05-23	Yanbian	Wangqing	Forest	Ixodes persulcatus	3
S604	2017-05-23	Yanbian	Wangqing	Forest	Haemaphysalis japonica	10
S605	2017-05-23	Yanbian	Wangqing	Forest	Haemaphysalis japonica	10
S606	2017-05-23	Yanbian	Wangqing	Forest	Haemaphysalis japonica	9
S607	2017-05-23	Yanbian	Wangqing	Forest	Dermacentor silvarum	1
S608	2017-05-20	Yanbian	Wangqing	Forest	Ixodes persulcatus	4
S609	2017-05-20	Yanbian	Wangqing	Forest	Ixodes persulcatus	10
S610	2017-05-20	Yanbian	Wangqing	Forest	Ixodes persulcatus	10
S611	2017-05-20	Yanbian	Wangqing	Forest	Ixodes persulcatus	10
S612	2017-05-20	Yanbian	Wangqing	Forest	Ixodes persulcatus	7
S613	2017-05-20	Yanbian	Wangqing	Forest	Dermacentor silvarum	1
S614	2017-05-20	Yanbian	Wangqing	Forest	Haemaphysalis concinna	1
S615	2017-05-20	Yanbian	Wangqing	Forest	Haemaphysalis japonica	10
S616	2017-05-20	Yanbian	Wangqing	Forest	Haemaphysalis japonica	3
S617	2017-05-20	Yanbian	Wangqing	Forest	Haemaphysalis japonica	10
S618	2017-05-20	Yanbian	Wangqing	Forest	Ixodes persulcatus	3
S619	2017-05-20	Yanbian	Wangqing	Forest	Haemaphysalis concinna	1
S620	2017-05-20	Yanbian	Wangqing	Forest	Haemaphysalis japonica	2
S621	2017-05-22	Yanbian	Wangqing	Forest	Ixodes persulcatus	10
S622	2017-05-22	Yanbian	Wangqing	Forest	Ixodes persulcatus	10
S623	2017-05-22	Yanbian	Wangqing	Forest	Ixodes persulcatus	10
S624	2017-05-22	Yanbian	Wangqing	Forest	Ixodes persulcatus	10
S625	2017-05-22	Yanbian	Wangqing	Forest	Ixodes persulcatus	10
S626	2017-05-22	Yanbian	Wangqing	Forest	Ixodes persulcatus	10
S627	2017-05-22	Yanbian	Wangqing	Forest	Ixodes persulcatus	10
S628	2017-05-22	Yanbian	Wangqing	Forest	Ixodes persulcatus	4
S629	2017-05-22	Yanbian	Wangqing	Forest	Ixodes persulcatus	10
S630	2017-05-22	Yanbian	Wangqing	Forest	Ixodes persulcatus	10
S631	2017-05-22	Yanbian	Wangqing	Forest	Ixodes persulcatus	3
S632	2017-05-22	Yanbian	Wangqing	Forest	Haemaphysalis concinna	1
S633	2017-05-22	Yanbian	Wangqing	Forest	Haemaphysalis japonica	4
S634	2017-05-22	Yanbian	Wangqing	Forest	Haemaphysalis japonica	4
S635	2017-05-22	Yanbian	Wangqing	Forest	Ixodes persulcatus	1
S636	2017-06-01	Yanbian	Wangqing	Forest	Ixodes persulcatus	10
S637	2017-06-01	Yanbian	Wangqing	Forest	Ixodes persulcatus	10
S638	2017-06-01	Yanbian	Wangqing	Forest	Ixodes persulcatus	10
S639	2017-06-01	Yanbian	Wangqing	Forest	Ixodes persulcatus	10
S640	2017-06-01	Yanbian	Wangqing	Forest	Ixodes persulcatus	10
S641	2017-06-01	Yanbian	Wangqing	Forest	Ixodes persulcatus	10
S642	2017-06-01	Yanbian	Wangqing	Forest	Ixodes persulcatus	10
S643	2017-06-01	Yanbian	Wangqing	Forest	Ixodes persulcatus	10
S644	2017-06-01	Yanbian	Wangqing	Forest	Ixodes persulcatus	10
S645	2017-06-01	Yanbian	Wangqing	Forest	Haemaphysalis japonica	9
S646	2017-06-01	Yanbian	Wangqing	Forest	Dermacentor silvarum	2
S647	2017-06-01	Yanbian	Wangqing	Forest	Dermacentor silvarum	2
S648	2017-06-01	Yanbian	Wangqing	Forest	Ixodes persulcatus	3
S649	2017-06-01	Yanbian	Wangqing	Forest	Haemaphysalis japonica	7
S650	2017-06-01	Yanbian	Wangqing	Forest	Haemaphysalis japonica	2
S651	2017-05-28	Tonghua	Huinan	Forest	Dermacentor silvarum	10
S652	2017-05-28	Tonghua	Huinan	Forest	Dermacentor silvarum	5
S653	2017-05-28	Tonghua	Huinan	Forest	Ixodes persulcatus	10
S654	2017-05-28	Tonghua	Huinan	Forest	Ixodes persulcatus	10
S655	2017-05-28	Tonghua	Huinan	Forest	Ixodes persulcatus	10
S656	2017-05-28	Tonghua	Huinan	Forest	Haemaphysalis japonica	10
S657	2017-05-28	Tonghua	Huinan	Forest	Haemaphysalis japonica	10
S658	2017-05-28	Tonghua	Huinan	Forest	Haemaphysalis japonica	10
S659	2017-05-28	Tonghua	Huinan	Forest	Haemaphysalis japonica	9
S660	2017-05-28	Tonghua	Huinan	Forest	Haemaphysalis japonica	15
S661	2017-05-28	Tonghua	Huinan	Forest	Haemaphysalis japonica	15
S662	2017-05-28	Tonghua	Huinan	Forest	Haemaphysalis japonica	15
S663	2017-05-28	Tonghua	Huinan	Forest	Haemaphysalis japonica	4
S664	2017-05-28	Tonghua	Huinan	Forest	Haemaphysalis	15
S665	2017-05-28	Tonghua	Huinan	Forest	Dermacentor silvarum	5
S666	2017-05-28	Tonghua	Huinan	Forest	Ixodes persulcatus	10
S667	2017-05-28	Tonghua	Huinan	Forest	Haemaphysalis japonica	7
S668	2017-05-28	Tonghua	Huinan	Forest	Haemaphysalis Iongicornis	1
S669	2017-05-28	Tonghua	Huinan	Forest	Ixodes persulcatus	1
S670	2017-05-28	Tonghua	Huinan	Forest	Haemaphysalis japonica	15
S671	2017-05-28	Tonghua	Huinan	Forest	Haemaphysalis Iongicornis	1
S672	2017-05-28	Tonghua	Huinan	Forest	Haemaphysalis japonica	15
S673	2017-05-28	Tonghua	Huinan	Forest	Ixodes persulcatus	7
S674	2017-05-28	Tonghua	Huinan	Forest	Haemaphysalis japonica	12
S675	2017-05-28	Tonghua	Huinan	Forest	Haemaphysalis	6
S676	2017-05-28	Tonghua	Huinan	Forest	Ixodes persulcatus	5
S677	2017-05-28	Tonghua	Huinan	Forest	Ixodes persulcatus	3
S678	2017-05-28	Tonghua	Huinan	Forest	Haemaphysalis japonica	11
S679	2017-05-28	Tonghua	Huinan	Forest	Haemaphysalis	10
S680	2017-05-24	Tonghua	Huinan	Forest	Dermacentor silvarum	10
S681	2017-05-24	Tonghua	Huinan	Forest	Dermacentor silvarum	10
S682	2017-05-24	Tonghua	Huinan	Forest	Dermacentor silvarum	10
S683	2017-05-24	Tonghua	Huinan	Forest	Dermacentor silvarum	10
S684	2017-05-24	Tonghua	Huinan	Forest	Dermacentor silvarum	2
S685	2017-05-24	Tonghua	Huinan	Forest	Dermacentor silvarum	10
S686	2017-05-24	Tonghua	Huinan	Forest	Ixodes persulcatus	9
S687	2017-05-24	Tonghua	Huinan	Forest	Ixodes persulcatus	6
S688	2017-05-24	Tonghua	Huinan	Forest	Ixodes persulcatus	2
S689	2017-05-24	Tonghua	Huinan	Forest	Haemaphysalis japonica	2
S690	2017-05-24	Tonghua	Huinan	Forest	Haemaphysalis japonica	2
S691	2017-05-24	Tonghua	Huinan	Forest	Dermacentor silvarum	1
S692	2017-05-29	Tonghua	Huinan	Forest	Ixodes persulcatus	10
S693	2017-05-29	Tonghua	Huinan	Forest	Dermacentor silvarum	2
S694	2017-05-29	Tonghua	Huinan	Forest	Ixodes persulcatus	8
S695	2017-05-29	Tonghua	Huinan	Forest	Haemaphysalis japonica	10
S696	2017-05-29	Tonghua	Huinan	Forest	Ixodes persulcatus	1
S697	2017-05-29	Tonghua	Huinan	Forest	Haemaphysalis japonica	1
S698	2017-05-29	Tonghua	Huinan	Forest	Haemaphysalis japonica	15
S699	2017-05-29	Tonghua	Huinan	Forest	Haemaphysalis japonica	15
S700	2017-05-29	Tonghua	Huinan	Forest	Haemaphysalis japonica	15
S701	2017-05-29	Tonghua	Huinan	Forest	Haemaphysalis japonica	15
S702	2017-05-29	Tonghua	Huinan	Forest	Haemaphysalis japonica	15
S703	2017-05-29	Tonghua	Huinan	Forest	Haemaphysalis japonica	7
S704	2017-05-29	Tonghua	Huinan	Forest	Ixodes persulcatus	6
S705	2017-05-29	Tonghua	Huinan	Forest	Haemaphysalis	30
S706	2017-05-29	Tonghua	Huinan	Sheep	Ixodes persulcatus	1
S707	2017-05-29	Tonghua	Huinan	Sheep	Dermacentor silvarum	10
S708	2017-05-29	Tonghua	Huinan	Sheep	Dermacentor silvarum	10
S709	2017-05-29	Tonghua	Huinan	Sheep	Dermacentor silvarum	3
S710	2017-05-29	Tonghua	Huinan	Sheep	Dermacentor silvarum	4
S711	2017-05-29	Tonghua	Huinan	Sheep	Haemaphysalis japonica	6
S712	2017-05-29	Tonghua	Huinan	Sheep	Haemaphysalis japonica	5
S713	2017-05-27	Tonghua	Huinan	Forest	Dermacentor silvarum	10
S714	2017-05-27	Tonghua	Huinan	Forest	Ixodes persulcatus	9
S715	2017-05-27	Tonghua	Huinan	Forest	Ixodes persulcatus	10
S716	2017-05-27	Tonghua	Huinan	Forest	Ixodes persulcatus	5
S717	2017-05-27	Tonghua	Huinan	Forest	Dermacentor silvarum	4
S718	2017-05-27	Tonghua	Huinan	Forest	Dermacentor silvarum	1
S719	2017-05-27	Tonghua	Huinan	Forest	Haemaphysalis japonica	10
S720	2017-05-27	Tonghua	Huinan	Forest	Haemaphysalis japonica	10
S721	2017-05-27	Tonghua	Huinan	Forest	Haemaphysalis japonica	10
S722	2017-05-27	Tonghua	Huinan	Forest	Haemaphysalis japonica	4
S723	2017-05-27	Tonghua	Huinan	Forest	Haemaphysalis japonica	15
S724	2017-05-27	Tonghua	Huinan	Forest	Haemaphysalis japonica	3
S725	2017-05-27	Tonghua	Huinan	Forest	Ixodes persulcatus	1
S726	2017-05-30	Tonghua	Huinan	Forest	Ixodes persulcatus	7
S727	2017-05-30	Tonghua	Huinan	Forest	Ixodes persulcatus	3
S728	2017-05-30	Tonghua	Huinan	Forest	Dermacentor silvarum	1
S729	2017-05-30	Tonghua	Huinan	Forest	Haemaphysalis japonica	8
S730	2017-05-30	Tonghua	Huinan	Forest	Haemaphysalis japonica	7
S731	2017-05-30	Tonghua	Huinan	Forest	Haemaphysalis japonica	15
S732	2017-05-30	Tonghua	Huinan	Forest	Haemaphysalis japonica	15
S733	2017-05-30	Tonghua	Huinan	Forest	Haemaphysalis japonica	15
S734	2017-05-30	Tonghua	Huinan	Forest	Haemaphysalis japonica	15
S735	2017-05-30	Tonghua	Huinan	Forest	Haemaphysalis japonica	15
S736	2017-05-30	Tonghua	Huinan	Forest	Haemaphysalis japonica	15
S737	2017-05-30	Tonghua	Huinan	Forest	Ixodes persulcatus	4
S738	2017-05-30	Tonghua	Huinan	Forest	Haemaphysalis	6
S739	2017-05-30	Tonghua	Huinan	Forest	Haemaphysalis japonica	1
S740	2017-06-13	Yanbian	Helong	Forest	Haemaphysalis japonica	4
S741	2017-06-16	Yanbian	Wangqing	Forest	Dermacentor silvarum	1
S742	2017-06-16	Yanbian	Wangqing	Forest	Haemaphysalis japonica	5
S743	2017-06-16	Yanbian	Wangqing	Forest	Haemaphysalis japonica	10
S744	2017-06-16	Yanbian	Wangqing	Forest	Haemaphysalis japonica	4
S745	2017-05-29	Tonghua	Huinan	Forest	Ixodes persulcatus	10
S746	2017-05-29	Tonghua	Huinan	Forest	Ixodes persulcatus	10
S747	2017-05-27	Yanbian	Antu	Grass	Haemaphysalis concinna	3
S748	2017-05-22	Baishan	Changbai	Grass	Haemaphysalis japonica	10
S749	2017-05-22	Baishan	Changbai	Grass	Haemaphysalis japonica	4
S750	2017-05-24	Baishan	Changbai	Grass	Haemaphysalis japonica	10
S751	2017-05-24	Baishan	Changbai	Grass	Haemaphysalis japonica	10
S752	2017-05-24	Baishan	Changbai	Grass	Haemaphysalis japonica	10
S753	2017-05-24	Baishan	Changbai	Grass	Haemaphysalis japonica	10
S754	2017-05-24	Baishan	Changbai	Grass	Haemaphysalis japonica	10
S755	2017-05-24	Baishan	Changbai	Grass	Haemaphysalis japonica	4
S756	2017-05-22	Baishan	Changbai	Grass	Ixodes persulcatus	10
S757	2017-05-22	Baishan	Changbai	Grass	Ixodes persulcatus	10
S758	2017-05-22	Baishan	Changbai	Grass	Ixodes persulcatus	10
S759	2017-05-22	Baishan	Changbai	Grass	Ixodes persulcatus	6
S760	2017-05-22	Baishan	Changbai	Grass	Haemaphysalis japonica	10
S761	2017-05-22	Baishan	Changbai	Grass	Ixodes persulcatus	9
S762	2017-05-24	Baishan	Changbai	Grass	Ixodes persulcatus	10
S763	2017-05-24	Baishan	Changbai	Grass	Ixodes persulcatus	10
S764	2017-05-24	Baishan	Changbai	Grass	Ixodes persulcatus	10
S765	2017-05-24	Baishan	Changbai	Grass	Ixodes persulcatus	10
S766	2017-05-24	Baishan	Changbai	Grass	Ixodes persulcatus	10
S767	2017-05-24	Baishan	Changbai	Grass	Ixodes persulcatus	10
S768	2017-05-24	Baishan	Changbai	Grass	Ixodes persulcatus	10
S769	2017-05-24	Baishan	Changbai	Grass	Ixodes persulcatus	10
S770	2017-05-24	Baishan	Changbai	Grass	Ixodes persulcatus	10
S771	2017-05-24	Baishan	Changbai	Grass	Ixodes persulcatus	10
S772	2017-05-24	Baishan	Changbai	Grass	Ixodes persulcatus	10
S773	2017-05-24	Baishan	Changbai	Grass	Ixodes persulcatus	7
S774	2017-05-24	Baishan	Changbai	Grass	Ixodes persulcatus	1
S775	2017-05-24	Baishan	Changbai	Grass	Ixodes persulcatus	1
S776	2017-05-26	Baishan	Changbai	Grass	Ixodes persulcatus	10
S777	2017-05-26	Baishan	Changbai	Grass	Ixodes persulcatus	9
S778	2017-05-26	Baishan	Changbai	Grass	Ixodes persulcatus	10
S779	2017-05-26	Baishan	Changbai	Grass	Ixodes persulcatus	10
S780	2017-05-26	Baishan	Changbai	Grass	Ixodes persulcatus	10
S781	2017-05-26	Baishan	Changbai	Grass	Ixodes persulcatus	1
S782	2017-05-26	Baishan	Changbai	Grass	Ixodes persulcatus	1
S783	2017-05-26	Baishan	Changbai	Sheep	Ixodes persulcatus	9
S784	2017-05-26	Baishan	Changbai	Sheep	Ixodes persulcatus	2
S785	2017-04-30	Baishan	Changbai	Sheep	Ixodes persulcatus	7
S786	2017-06-03	Baishan	Linjing	Forest	Ixodes persulcatus	10
S787	2017-06-03	Baishan	Linjing	Forest	Ixodes persulcatus	10
S788	2017-06-03	Baishan	Linjing	Forest	Ixodes persulcatus	10
S789	2017-06-03	Baishan	Linjing	Forest	Ixodes persulcatus	10
S790	2017-06-03	Baishan	Linjing	Forest	Ixodes persulcatus	10
S791	2017-06-03	Baishan	Linjing	Forest	Ixodes persulcatus	10
S792	2017-06-03	Baishan	Linjing	Forest	Ixodes persulcatus	10
S793	2017-06-03	Baishan	Linjing	Forest	Ixodes persulcatus	10
S794	2017-06-03	Baishan	Linjing	Forest	Ixodes persulcatus	10
S795	2017-06-03	Baishan	Linjing	Forest	Ixodes persulcatus	10
S796	2017-06-03	Baishan	Linjing	Forest	Ixodes persulcatus	10
S797	2017-06-03	Baishan	Linjing	Forest	Ixodes persulcatus	10
S798	2017-06-03	Baishan	Linjing	Forest	Ixodes persulcatus	10
S799	2017-06-03	Baishan	Linjing	Forest	Ixodes persulcatus	3
S800	2017-06-03	Baishan	Linjing	Forest	Ixodes persulcatus	10
S801	2017-06-03	Baishan	Linjing	Forest	Ixodes persulcatus	10
S802	2017-06-03	Baishan	Linjing	Forest	Ixodes persulcatus	10
S803	2017-06-03	Baishan	Linjing	Forest	Ixodes persulcatus	10
S804	2017-06-03	Baishan	Linjing	Forest	Ixodes persulcatus	10
S805	2017-06-03	Baishan	Linjing	Forest	Ixodes persulcatus	6
S806	2017-06-03	Baishan	Linjing	Forest	Ixodes persulcatus	10
S807	2017-06-03	Baishan	Linjing	Forest	Ixodes persulcatus	10
S808	2017-06-03	Baishan	Linjing	Forest	Ixodes persulcatus	10
S809	2017-06-03	Baishan	Linjing	Forest	Ixodes persulcatus	10
S810	2017-06-03	Baishan	Linjing	Forest	Ixodes persulcatus	10
S811	2017-06-04	Baishan	Linjing	Forest	Ixodes persulcatus	10
S812	2017-06-04	Baishan	Linjing	Forest	Ixodes persulcatus	10
S813	2017-06-04	Baishan	Linjing	Forest	Ixodes persulcatus	10
S814	2017-06-04	Baishan	Linjing	Forest	Ixodes persulcatus	10
S815	2017-06-04	Baishan	Linjing	Forest	Ixodes persulcatus	10
S816	2017-06-04	Baishan	Linjing	Forest	Ixodes persulcatus	10
S817	2017-06-04	Baishan	Linjing	Forest	Ixodes persulcatus	10
S818	2017-06-04	Baishan	Linjing	Forest	Ixodes persulcatus	10
S819	2017-06-04	Baishan	Linjing	Forest	Ixodes persulcatus	10
S820	2017-06-04	Baishan	Linjing	Forest	Ixodes persulcatus	10
S821	2017-06-04	Baishan	Linjing	Forest	Ixodes persulcatus	10
S822	2017-06-04	Baishan	Linjing	Forest	Ixodes persulcatus	10
S823	2017-06-04	Baishan	Linjing	Forest	Ixodes persulcatus	7
S824	2017-06-04	Baishan	Linjing	Forest	Ixodes persulcatus	2
S825	2017-05-31	Baishan	Linjing	Forest	Ixodes persulcatus	10
S826	2017-05-31	Baishan	Linjing	Forest	Ixodes persulcatus	7
S827	2017-05-31	Baishan	Linjing	Forest	Ixodes persulcatus	10
S828	2017-05-31	Baishan	Linjing	Forest	Ixodes persulcatus	7
S829	2017-05-31	Baishan	Linjing	Forest	Ixodes persulcatus	8
S830	2017-05-31	Baishan	Linjing	Forest	Ixodes persulcatus	7
S831	2017-06-02	Baishan	Linjing	Forest	Ixodes persulcatus	10
S832	2017-06-02	Baishan	Linjing	Forest	Ixodes persulcatus	7
S833	2017-06-02	Baishan	Linjing	Forest	Ixodes persulcatus	10
S834	2017-06-02	Baishan	Linjing	Forest	Ixodes persulcatus	4
S835	2017-06-02	Baishan	Linjing	Forest	Ixodes persulcatus	8
S836	2017-06-02	Baishan	Linjing	Forest	Ixodes persulcatus	10
S837	2017-05-31	Baishan	Linjing	Grass	Ixodes persulcatus	10
S838	2017-05-31	Baishan	Linjing	Grass	Ixodes persulcatus	10
S839	2017-05-31	Baishan	Linjing	Grass	Ixodes persulcatus	4
S840	2017-05-31	Baishan	Linjing	Grass	Ixodes persulcatus	9
S841	2017-05-27	Baishan	Linjing	Forest	Ixodes persulcatus	10
S842	2017-05-27	Baishan	Linjing	Forest	Ixodes persulcatus	10
S843	2017-05-27	Baishan	Linjing	Forest	Ixodes persulcatus	10
S844	2017-05-27	Baishan	Linjing	Forest	Ixodes persulcatus	10
S845	2017-05-27	Baishan	Linjing	Forest	Ixodes persulcatus	10
S846	2017-05-27	Baishan	Linjing	Forest	Ixodes persulcatus	10
S847	2017-05-27	Baishan	Linjing	Forest	Ixodes persulcatus	10
S848	2017-05-27	Baishan	Linjing	Forest	Ixodes persulcatus	10
S849	2017-05-27	Baishan	Linjing	Forest	Ixodes persulcatus	9
S850	2017-05-27	Baishan	Linjing	Forest	Ixodes persulcatus	3
S851	2017-05-31	Baishan	Linjing	Forest	Ixodes persulcatus	10
S852	2017-05-31	Baishan	Linjing	Forest	Ixodes persulcatus	8
S853	2017-05-31	Baishan	Linjing	Forest	Ixodes persulcatus	10
S854	2017-05-31	Baishan	Linjing	Forest	Ixodes persulcatus	7
S855	2017-06-05	Baishan	Linjing	Forest	Ixodes persulcatus	10
S856	2017-06-05	Baishan	Linjing	Forest	Ixodes persulcatus	10
S857	2017-06-05	Baishan	Linjing	Forest	Ixodes persulcatus	10
S858	2017-06-05	Baishan	Linjing	Forest	Ixodes persulcatus	9
S859	2017-06-05	Baishan	Linjing	Forest	Ixodes persulcatus	1
