# Supplementary material for: Metatranscriptomics Reveals the RNA Virome of Ixodes Persulcatus in the China–North Korea Border, 2017
Source: Viruses. 2023 Dec 29;16(1):62. doi: 10.3390/v16010062 (PMC10819109; doi:10.3390/v16010062)
Supplement: Supplementary file 1 [file viruses-16-00062-s001.zip › Table S5.xlsx]

## Sheet: Sheet1
Id	Location	Virus reads	Virus reads（log10）	Raw reads	Clean reads	Virus rate	Virus contigs	N50	Tick sample number
NY-JLQG-01	Tonghua	595559	5.77492	21783860	21783616	0.0273398	966	901	50
NY-JLQG-02	Tonghua	350313	5.54446	13574892	13574806	0.0258061	167	1666	38
NY-JLQG-03	Tonghua	20496.1	4.31167	24255696	24255602	0.000845003	12160	1633	44
NY-JLQG-04	Tonghua	1.63137e+06	6.21255	27052592	27052576	0.0603036	2399	968	31
NY-JLQG-05	Tonghua	326748	5.51421	21798222	21797838	0.0149899	2976	915	35
NY-JLQG-06	Tonghua	853869	5.93139	31064810	31064606	0.0274869	2136	1429	47
NY-JLQG-07A	Tonghua	2.40669e+06	6.38142	31667036	31666806	0.0760003	2222	1935	40
NY-JLQG-07B	Tonghua	2.49695e+06	6.39741	36287992	36287922	0.0688095	1969	1298	27
NY-JLQG-08	Yanbian	988773	5.9951	37987858	37987814	0.0260287	24137	2339	46
NY-JLQG-09	Yanbian	748349	5.8741	24039486	24039464	0.03113	16248	1397	49
NY-JLQG-10	Yanbian	711147	5.85196	29371776	29371760	0.0242119	8625	1209	43
NY-JLQG-11	Yanbian	505960	5.70412	9640624	9640618	0.0524822	232	1265	50
NY-JLQG-12	Yanbian	1.84039e+06	6.26491	23063196	23063134	0.0797979	669	1004	43
NY-JLQG-13	Yanbian	921054	5.96429	11172520	11172498	0.0824394	816	981	25
NY-JLQG-14	Yanbian	594922	5.77446	27575298	27575240	0.0215745	1636	858	28
NY-JLQG-15	Yanbian	770080	5.88654	27044330	27044280	0.0284748	2300	1031	40
NY-JLQG-16	Yanbian	1.16952e+06	6.06801	23602658	23602606	0.0495506	5333	3160	41
NY-JLQG-17	Yanbian	1.2461e+06	6.09555	20428558	20428512	0.0609983	783	997	23
NY-JLQG-18A	Yanbian	22512.3	4.35242	14229332	14229242	0.00158212	1487	878	19
NY-JLQG-18B	Yanbian	1.34006e+06	6.12712	26495700	26495580	0.0505766	5092	1393	10
NY-JLQG-19	Baishan	13938	4.1442	5206910	5206904	0.00267683	86	1964	46
NY-JLQG-20	Baishan	28561.9	4.45579	8382960	8382872	0.00340718	178	1498	43
NY-JLQG-21	Baishan	58128.1	4.76439	10693030	10692786	0.0054362	158	1590	50
NY-JLQG-22	Baishan	331370	5.52031	16964142	16963554	0.0195343	401	1088	50
NY-JLQG-23	Baishan	29170.7	4.46495	9498596	9498576	0.00307106	162	1728	29
NY-JLQG-24A	Baishan	12692.4	4.10354	6481460	6481454	0.00195827	118	1816	39
NY-JLQG-24B	Baishan	1.40572e+06	6.1479	17359602	17359600	0.0809764	147	1683	20
NY-JLQG-25	Baishan	200924	5.30303	13893322	13893308	0.0144619	414	1269	50
NY-JLQG-26	Baishan	885787	5.94733	11704516	11704516	0.0756791	474	1250	50
NY-JLQG-27	Baishan	362419	5.55921	10292914	10292906	0.0352105	214	1395	43
NY-JLQG-28	Baishan	737933	5.86802	14058962	14058934	0.0524886	530	1007	46
NY-JLQG-29	Baishan	221915	5.34619	9843098	9843080	0.0225453	311	1305	50
NY-JLQG-30	Baishan	157765	5.19801	13407580	13407544	0.0117669	455	1081	50
NY-JLQG-31	Baishan	488799	5.68913	9910376	9910358	0.049322	253	1643	50
NY-JLQG-32	Baishan	1.65315e+06	6.21831	13620218	13620206	0.121375	608	1188	39
NY-JLQG-33	Baishan	712109	5.85255	17763174	17761706	0.0400924	388	944	39
NY-JLQG-34	Baishan	165443	5.21865	13945262	13945250	0.0118637	763	1331	39
NY-JLQG-35	Baishan	2.11489e+06	6.32529	21788424	21788412	0.0970649	1326	953	43
NY-JLQG-36	Baishan	3.38066e+06	6.529	24324180	24324166	0.138984	852	847	50
NY-JLQG-37	Baishan	1.90685e+06	6.28032	31664620	31664606	0.0602201	1390	892	42
NY-JLQG-38	Baishan	948694	5.97713	21028316	21028298	0.0451151	437	1007	75
NY-JLQG-39	Yanbian	758627	5.88003	11683440	11683428	0.0649318	180	2107	48
NY-JLQG-40	Yanbian	688436	5.83786	32758028	32757922	0.0210159	13232	1100	28
NY-JLQG-41	Yanbian	1.37675e+06	6.13885	35710116	35710052	0.0385535	8231	863	40
NY-JLQG-42	Yanbian	1.15809e+06	6.06374	29634794	29634684	0.039079	7637	1409	50
NY-JLQG-43	Yanbian	540556	5.73284	29173438	29171944	0.01853	6138	1065	37
NY-JLQG-44	Yanbian	81235.4	4.90975	22274472	22274382	0.00364703	10945	1778	41
NY-JLQG-45	Yanbian	3213.36	3.50696	11282790	11282686	0.000284805	7838	1334	53
NY-JLQG-46	Tonghua	97740.5	4.99007	5977540	5977516	0.0163514	113	2026	41
NY-JLQG-47	Tonghua	1.33941e+06	6.12691	23960314	23960250	0.0559013	512	880	30
NY-JLQG-48	Tonghua	361109	5.55764	18644896	18644584	0.019368	736	1294	40
NY-JLQG-49	Tonghua	149342	5.17418	6613956	6613904	0.02258	106	1215	27
NY-JLQG-50	Tonghua	17323.4	4.23863	3709064	3709032	0.0046706	80	1691	20
Tatol		4.19296e+07	7.62252	1015390946	1015383940	0.0412944	185	744	2127
