# Supplementary material for: Metatranscriptomics Reveals the RNA Virome of Ixodes Persulcatus in the China–North Korea Border, 2017
Source: Viruses. 2023 Dec 29;16(1):62. doi: 10.3390/v16010062 (PMC10819109; doi:10.3390/v16010062)
Supplement: Supplementary file 1 [file viruses-16-00062-s001.zip › Table S6.xlsx]

## Sheet: Sheet1
Fig2A
Viral reads (log10)
Tonghua vs. Baishan: Kruskal-Wallis independent samples (pairwise between groups), P_val:8.455e-01 Stat=3.799e-02
Baishan vs. Yanbian: Kruskal-Wallis independent samples (pairwise between groups), P_val:2.971e-01 Stat=1.087e+00
Tonghua vs. Yanbian: Kruskal-Wallis independent samples (pairwise between groups), P_val:5.019e-01 Stat=4.509e-01
Proportion of viral reads in total clean reads (%)
Tonghua vs. Baishan: Kruskal-Wallis independent samples (pairwise between groups), P_val:8.733e-01 Stat=2.543e-02
Baishan vs. Yanbian: Kruskal-Wallis independent samples (pairwise between groups), P_val:9.676e-01 Stat=1.650e-03
Tonghua vs. Yanbian: Kruskal-Wallis independent samples (pairwise between groups), P_val:5.267e-01 Stat=4.008e-01
Fig2B
Family leve Shannon
Tonghua vs. Baishan: Kruskal-Wallis independent samples (pairwise between groups), P_val:9.859e-01 Stat=3.140e-04
Baishan vs. Yanbian: Kruskal-Wallis independent samples (pairwise between groups), P_val:3.130e-02 Stat=4.636e+00
Tonghua vs. Yanbian: Kruskal-Wallis independent samples (pairwise between groups), P_val:4.815e-02 Stat=3.905e+00
Family leve Richness
Tonghua vs. Baishan: Kruskal-Wallis independent samples (pairwise between groups), P_val:7.351e-01 Stat=1.145e-01
Baishan vs. Yanbian: Kruskal-Wallis independent samples (pairwise between groups), P_val:6.528e-03 Stat=7.399e+00
Tonghua vs. Yanbian: Kruskal-Wallis independent samples (pairwise between groups), P_val:1.144e-01 Stat=2.492e+00
Specie level Shannon
Tonghua vs. Baishan: Kruskal-Wallis independent samples (pairwise between groups), P_val:3.662e-01 Stat=8.166e-01
Baishan vs. Yanbian: Kruskal-Wallis independent samples (pairwise between groups), P_val:1.759e-03 Stat=9.786e+00
Tonghua vs. Yanbian: Kruskal-Wallis independent samples (pairwise between groups), P_val:1.987e-01 Stat=1.652e+00
Specie level Richness
Tonghua vs. Baishan: Kruskal-Wallis independent samples (pairwise between groups), P_val:2.798e-02 Stat=4.829e+00
Baishan vs. Yanbian: Kruskal-Wallis independent samples (pairwise between groups), P_val:5.695e-06 Stat=2.059e+01
Tonghua vs. Yanbian: Kruskal-Wallis independent samples (pairwise between groups), P_val:2.868e-02 Stat=4.787e+00
Fig2C
PcoA
Family	R2	p value
Tonghua vs Yanbian	0.0622142	0.079
Tonghua vs Baishan	0.0258165	0.474
Yanbian vs Baishan	0.09020.090257695769	0.014
Specie	R2	p value
Tonghua vs Yanbian	0.065667	0.057
Tonghua vs Baishan	0.0543251	0.093
Yanbian vs Baishan	0.100651	0.003
