# Supplementary material for: Metatranscriptomics Reveals the RNA Virome of Ixodes Persulcatus in the China–North Korea Border, 2017
Source: Viruses. 2023 Dec 29;16(1):62. doi: 10.3390/v16010062 (PMC10819109; doi:10.3390/v16010062)
Supplement: Supplementary file 1 [file viruses-16-00062-s001.zip › Table S7.xlsx]

## Sheet: Yanggou tick virus
Segment1
	MW525322.2|Russia|Dermacentor_nuttalli|2014	MH688529.1|China|Dermacentor_nuttalli|2014	MW556730.1|Russia|Dermacentor_marginatus|2016	MW556734.1|Russia|Dermacentor_marginatus|2016	MT248418.1|China|Dermacentor_nuttalli|2017	MH688536.1|China|Dermacentor_nuttalli|2017	YGTV_YBQG1718A
MW525322.2|Russia|Dermacentor_nuttalli|2014	1	0.920219	0.923446	0.923446	0.919002	0.922155	0.948857
MH688529.1|China|Dermacentor_nuttalli|2014	0.920219	1	0.964756	0.964756	0.99633	0.99499	0.961603
MW556730.1|Russia|Dermacentor_marginatus|2016	0.923446	0.964756	1	1	0.96437	0.96865	0.94901
MW556734.1|Russia|Dermacentor_marginatus|2016	0.923446	0.964756	1	1	0.96437	0.96865	0.94901
MT248418.1|China|Dermacentor_nuttalli|2017	0.919002	0.99633	0.96437	0.96437	1	0.994651	0.961213
MH688536.1|China|Dermacentor_nuttalli|2017	0.922155	0.99499	0.96865	0.96865	0.994651	1	0.964805
YGTV_YBQG1718A	0.948857	0.961603	0.94901	0.94901	0.961213	0.964805	1
Segment2
	OP125781.1|Russia|Dermacentor_marginatus|2014	OP125782.1|Russia|Dermacentor_reticulatus|2014	OP125783.1|Russia|Dermacentor_reticulatus|2014	OP125784.1|Russia|Dermacentor_reticulatus|2014	OP125785.1|Russia|Dermacentor_marginatus|2014	OP125789.1|Russia|Dermacentor_reticulatus|2014	OP125791.1|Russia|Dermacentor_reticulatus|2014	OP125792.1|Russia|Dermacentor_reticulatus|2014	OP125793.1|Russia|Dermacentor_reticulatus|2014	OP125794.1|Russia|Dermacentor_reticulatus|2014	OP125795.1|Russia|Dermacentor_marginatus|2014	MW525323.2|Russia|Dermacentor_nuttalli|2014	MH688530.1|China|Dermacentor_nuttalli|2014	OP125786.1|Russia|Dermacentor_reticulatus|2015	OP125787.1|Russia|Dermacentor_reticulatus|2015	OP125788.1|Russia|Dermacentor_reticulatus|2015	OP125790.1|Russia|Ixodes_persulcatus|2015	OP125796.1|Russia|Dermacentor_reticulatus|2015	OP125797.1|Russia|Dermacentor_marginatus|2015	OP125798.1|Russia|Dermacentor_reticulatus|2015	OP125799.1|Russia|Dermacentor_marginatus|2015	ON448356.1|Russia|Dermacentor_reticulatus|2015	ON448367.1|Russia|Dermacentor_marginatus|2015	ON448374.1|Russia|Dermacentor_marginatus|2015	MW556731.1|Russia|Dermacentor_marginatus|2016	MW556735.1|Russia|Dermacentor_marginatus|2016	MH688533.1|China|Dermacentor_nuttalli|2016	MT248419.1|China|Dermacentor_nuttalli|2017	MH688537.1|China|Dermacentor_nuttalli|2017	YGTV_YBQG1718A
OP125781.1|Russia|Dermacentor_marginatus|2014	1	0.99436	0.995618	0.996247	0.980964	0.992464	0.991837	0.996877	0.99057	0.994989	0.993102	0.957851	0.980294	0.994364	0.996246	0.99562	0.996874	0.993101	0.99562	0.99562	0.996874	0.99372	0.996874	0.996874	0.984821	0.984821	0.976394	0.968024	0.977726	0.956562
OP125782.1|Russia|Dermacentor_reticulatus|2014	0.99436	1	0.99625	0.996877	0.979029	0.993102	0.989938	0.993731	0.991843	0.995622	0.991208	0.957201	0.978355	0.994998	0.996876	0.996251	0.997503	0.996248	0.996251	0.996251	0.997503	0.993727	0.997503	0.997503	0.982899	0.982899	0.974442	0.966055	0.977073	0.955881
OP125783.1|Russia|Dermacentor_reticulatus|2014	0.995618	0.99625	1	0.998128	0.980322	0.994363	0.991205	0.994991	0.991845	0.999377	0.992472	0.957186	0.979651	0.996252	0.998128	0.997503	0.998753	0.994996	0.997503	0.997503	0.998753	0.994987	0.998753	0.998753	0.984183	0.984183	0.975747	0.967372	0.979659	0.955897
OP125784.1|Russia|Dermacentor_reticulatus|2014	0.996247	0.996877	0.998128	1	0.98097	0.994992	0.991839	0.99562	0.992478	0.997503	0.993105	0.957866	0.980301	0.996879	0.998753	0.998129	0.999377	0.995624	0.998129	0.998129	0.999377	0.995617	0.999377	0.999377	0.984827	0.984827	0.976402	0.968035	0.979022	0.956577
OP125785.1|Russia|Dermacentor_marginatus|2014	0.980964	0.979029	0.980322	0.98097	1	0.977072	0.979031	0.982887	0.976443	0.979673	0.98033	0.950304	0.983535	0.979043	0.982259	0.980329	0.981612	0.97774	0.980329	0.980329	0.981612	0.979649	0.981612	0.981612	0.98739	0.98739	0.98096	0.963974	0.980981	0.951731
OP125789.1|Russia|Dermacentor_reticulatus|2014	0.992464	0.993102	0.994363	0.994992	0.977072	1	0.988025	0.991833	0.989938	0.993732	0.989301	0.955153	0.976392	0.993107	0.994991	0.99562	0.99562	0.991841	0.994364	0.994364	0.99562	0.991827	0.99562	0.99562	0.980956	0.980956	0.972463	0.965363	0.975107	0.953861
OP125791.1|Russia|Dermacentor_reticulatus|2014	0.991837	0.989938	0.991205	0.991839	0.979031	0.988025	1	0.992467	0.986119	0.99057	0.998752	0.959833	0.979659	0.989945	0.991837	0.991208	0.99247	0.988671	0.99247	0.99247	0.99247	0.989286	0.99247	0.99247	0.9829	0.9829	0.975756	0.966034	0.975783	0.957216
OP125792.1|Russia|Dermacentor_reticulatus|2014	0.996877	0.993731	0.994991	0.99562	0.982887	0.991833	0.992467	1	0.989937	0.99436	0.993732	0.961196	0.982222	0.993735	0.995618	0.994992	0.996247	0.992471	0.994992	0.994992	0.996247	0.99309	0.996247	0.996247	0.986734	0.986734	0.978333	0.969977	0.979659	0.95991
OP125793.1|Russia|Dermacentor_reticulatus|2014	0.99057	0.991843	0.991845	0.992478	0.976443	0.989938	0.986119	0.989937	1	0.991212	0.987399	0.953151	0.975747	0.990587	0.992475	0.993107	0.993107	0.99058	0.991848	0.991848	0.993107	0.990564	0.993107	0.993107	0.979029	0.979029	0.97051	0.96602	0.973163	0.951859
OP125794.1|Russia|Dermacentor_reticulatus|2014	0.994989	0.995622	0.999377	0.997503	0.979673	0.993732	0.99057	0.99436	0.991212	1	0.991839	0.956505	0.979	0.995625	0.997502	0.996877	0.998128	0.994366	0.996877	0.996877	0.998128	0.994357	0.998128	0.998128	0.983539	0.983539	0.97509	0.966708	0.979008	0.955215
OP125795.1|Russia|Dermacentor_marginatus|2014	0.993102	0.991208	0.992472	0.993105	0.98033	0.989301	0.998752	0.993732	0.987399	0.991839	1	0.961186	0.980958	0.991214	0.993102	0.992475	0.993734	0.989944	0.993734	0.993734	0.993734	0.99056	0.993734	0.993734	0.984189	0.984189	0.977066	0.967363	0.97709	0.958573
MW525323.2|Russia|Dermacentor_nuttalli|2014	0.957851	0.957201	0.957186	0.957866	0.950304	0.955153	0.959833	0.961196	0.953151	0.956505	0.961186	1	0.948845	0.955869	0.957851	0.95853	0.95853	0.955836	0.959858	0.959858	0.95853	0.955088	0.95853	0.95853	0.952339	0.952339	0.944701	0.953804	0.946159	0.972632
MH688530.1|China|Dermacentor_nuttalli|2014	0.980294	0.978355	0.979651	0.980301	0.983535	0.976392	0.979659	0.982222	0.975747	0.979	0.980958	0.948845	1	0.978369	0.980294	0.979658	0.980944	0.977062	0.979658	0.979658	0.980944	0.978976	0.980944	0.980944	0.986745	0.986745	0.992464	0.973832	0.989941	0.946866
OP125786.1|Russia|Dermacentor_reticulatus|2015	0.994364	0.994998	0.996252	0.996879	0.979043	0.993107	0.989945	0.993735	0.990587	0.995625	0.991214	0.955869	0.978369	1	0.996878	0.996254	0.997504	0.993742	0.996254	0.996254	0.997504	0.993731	0.997504	0.997504	0.98291	0.98291	0.974459	0.966078	0.977089	0.95458
OP125787.1|Russia|Dermacentor_reticulatus|2015	0.996246	0.996876	0.998128	0.998753	0.982259	0.994991	0.991837	0.995618	0.992475	0.997502	0.993102	0.957851	0.980294	0.996878	1	0.998128	0.999377	0.995623	0.998128	0.998128	0.999377	0.995615	0.999377	0.999377	0.984821	0.984821	0.976394	0.968024	0.979015	0.956562
OP125788.1|Russia|Dermacentor_reticulatus|2015	0.99562	0.996251	0.997503	0.998129	0.980329	0.99562	0.991208	0.994992	0.993107	0.996877	0.992475	0.95853	0.979658	0.996254	0.998128	1	0.998753	0.994997	0.997504	0.997504	0.998753	0.994989	0.998753	0.998753	0.984188	0.984188	0.975755	0.969987	0.978378	0.957242
OP125790.1|Russia|Ixodes_persulcatus|2015	0.996874	0.997503	0.998753	0.999377	0.981612	0.99562	0.99247	0.996247	0.993107	0.998128	0.993734	0.95853	0.980944	0.997504	0.999377	0.998753	1	0.996251	0.998753	0.998753	1	0.996245	1	1	0.985464	0.985464	0.977049	0.968686	0.979666	0.957242
OP125796.1|Russia|Dermacentor_reticulatus|2015	0.993101	0.996248	0.994996	0.995624	0.97774	0.991841	0.988671	0.992471	0.99058	0.994366	0.989944	0.955836	0.977062	0.993742	0.995623	0.994997	0.996251	1	0.994997	0.994997	0.996251	0.992466	0.996251	0.996251	0.981617	0.981617	0.973141	0.964744	0.975779	0.955878
OP125797.1|Russia|Dermacentor_marginatus|2015	0.99562	0.996251	0.997503	0.998129	0.980329	0.994364	0.99247	0.994992	0.991848	0.996877	0.993734	0.959858	0.979658	0.996254	0.998128	0.997504	0.998753	0.994997	1	1	0.998753	0.994989	0.998753	0.998753	0.984188	0.984188	0.975755	0.968686	0.978378	0.957242
OP125798.1|Russia|Dermacentor_reticulatus|2015	0.99562	0.996251	0.997503	0.998129	0.980329	0.994364	0.99247	0.994992	0.991848	0.996877	0.993734	0.959858	0.979658	0.996254	0.998128	0.997504	0.998753	0.994997	1	1	0.998753	0.994989	0.998753	0.998753	0.984188	0.984188	0.975755	0.968686	0.978378	0.957242
OP125799.1|Russia|Dermacentor_marginatus|2015	0.996874	0.997503	0.998753	0.999377	0.981612	0.99562	0.99247	0.996247	0.993107	0.998128	0.993734	0.95853	0.980944	0.997504	0.999377	0.998753	1	0.996251	0.998753	0.998753	1	0.996245	1	1	0.985464	0.985464	0.977049	0.968686	0.979666	0.957242
ON448356.1|Russia|Dermacentor_reticulatus|2015	0.99372	0.993727	0.994987	0.995617	0.979649	0.991827	0.989286	0.99309	0.990564	0.994357	0.99056	0.955088	0.978976	0.993731	0.995615	0.994989	0.996245	0.992466	0.994989	0.994989	0.996245	1	0.996245	0.996245	0.98352	0.98352	0.975062	0.965992	0.977693	0.954463
ON448367.1|Russia|Dermacentor_marginatus|2015	0.996874	0.997503	0.998753	0.999377	0.981612	0.99562	0.99247	0.996247	0.993107	0.998128	0.993734	0.95853	0.980944	0.997504	0.999377	0.998753	1	0.996251	0.998753	0.998753	1	0.996245	1	1	0.985464	0.985464	0.977049	0.968686	0.979666	0.957242
ON448374.1|Russia|Dermacentor_marginatus|2015	0.996874	0.997503	0.998753	0.999377	0.981612	0.99562	0.99247	0.996247	0.993107	0.998128	0.993734	0.95853	0.980944	0.997504	0.999377	0.998753	1	0.996251	0.998753	0.998753	1	0.996245	1	1	0.985464	0.985464	0.977049	0.968686	0.979666	0.957242
MW556731.1|Russia|Dermacentor_marginatus|2016	0.984821	0.982899	0.984183	0.984827	0.98739	0.980956	0.9829	0.986734	0.979029	0.983539	0.984189	0.952339	0.986745	0.98291	0.984821	0.984188	0.985464	0.981617	0.984188	0.984188	0.985464	0.98352	0.985464	0.985464	1	1	0.982895	0.96992	0.982914	0.951042
MW556735.1|Russia|Dermacentor_marginatus|2016	0.984821	0.982899	0.984183	0.984827	0.98739	0.980956	0.9829	0.986734	0.979029	0.983539	0.984189	0.952339	0.986745	0.98291	0.984821	0.984188	0.985464	0.981617	0.984188	0.984188	0.985464	0.98352	0.985464	0.985464	1	1	0.982895	0.96992	0.982914	0.951042
MH688533.1|China|Dermacentor_nuttalli|2016	0.976394	0.974442	0.975747	0.976402	0.98096	0.972463	0.975756	0.978333	0.97051	0.97509	0.977066	0.944701	0.992464	0.974459	0.976394	0.975755	0.977049	0.973141	0.975755	0.975755	0.977049	0.975062	0.977049	0.977049	0.982895	0.982895	1	0.967229	0.994992	0.946829
MT248419.1|China|Dermacentor_nuttalli|2017	0.968024	0.966055	0.967372	0.968035	0.963974	0.965363	0.966034	0.969977	0.96602	0.966708	0.967363	0.953804	0.973832	0.966078	0.968024	0.969987	0.968686	0.964744	0.968686	0.968686	0.968686	0.965992	0.968686	0.968686	0.96992	0.96992	0.967229	1	0.968595	0.953849
MH688537.1|China|Dermacentor_nuttalli|2017	0.977726	0.977073	0.979659	0.979022	0.980981	0.975107	0.975783	0.979659	0.973163	0.979008	0.97709	0.946159	0.989941	0.977089	0.979015	0.978378	0.979666	0.975779	0.978378	0.978378	0.979666	0.977693	0.979666	0.979666	0.982914	0.982914	0.994992	0.968595	1	0.948277
YGTV_YBQG1718A	0.956562	0.955881	0.955897	0.956577	0.951731	0.953861	0.957216	0.95991	0.951859	0.955215	0.958573	0.972632	0.946866	0.95458	0.956562	0.957242	0.957242	0.955878	0.957242	0.957242	0.957242	0.954463	0.957242	0.957242	0.951042	0.951042	0.946829	0.953849	0.948277	1
Segment3
	MW525324.2|Russia|Dermacentor_nuttalli|2014	MH688531.1|China|Dermacentor_nuttalli|2014	MW556732.1|Russia|Dermacentor_marginatus|2016	MW556736.1|Russia|Dermacentor_marginatus|2016	MH688534.1|China|Dermacentor_nuttalli|2016	MH688538.1|China|Dermacentor_nuttalli|2017	NY-JLQG-18A|China|Ixodes_persulcatus|2017	YGTV_YBQG1718A
MW525324.2|Russia|Dermacentor_nuttalli|2014	1	0.951154	0.931735	0.931735	0.949799	0.949367	0.955618
MH688531.1|China|Dermacentor_nuttalli|2014	0.951154	1	0.927747	0.927747	0.998015	0.997617	0.968958
MW556732.1|Russia|Dermacentor_marginatus|2016	0.931735	0.927747	1	1	0.926309	0.925861	0.932835
MW556736.1|Russia|Dermacentor_marginatus|2016	0.931735	0.927747	1	1	0.926309	0.925861	0.932835
MH688534.1|China|Dermacentor_nuttalli|2016	0.949799	0.998015	0.926309	0.926309	1	0.997216	0.968503
MH688538.1|China|Dermacentor_nuttalli|2017	0.949367	0.997617	0.925861	0.925861	0.997216	1	0.968086
YGTV_YBQG1718A	0.955618	0.968958	0.932835	0.932835	0.968503	0.968086	1
Segment4
	MW525325.2|Russia|Dermacentor_nuttalli|2014	MH688532.1|China|Dermacentor_nuttalli|2014	MW556733.1|Russia|Dermacentor_marginatus|2016	MW556737.1|Russia|Dermacentor_marginatus|2016	MH688535.1|China|Dermacentor_nuttalli|2016	MT248421.1|China|Dermacentor_nuttalli|2017	MH688539.1|China|Dermacentor_nuttalli|2017	YGTV_YBQG1718A
MW525325.2|Russia|Dermacentor_nuttalli|2014	1	0.938269	0.941651	0.941651	0.940819	0.938269	0.943846	0.959105
MH688532.1|China|Dermacentor_nuttalli|2014	0.938269	1	0.963197	0.963197	0.986134	1	0.984953	0.946028
MW556733.1|Russia|Dermacentor_marginatus|2016	0.941651	0.963197	1	1	0.96527	0.963197	0.96611	0.945506
MW556737.1|Russia|Dermacentor_marginatus|2016	0.941651	0.963197	1	1	0.96527	0.963197	0.96611	0.945506
MH688535.1|China|Dermacentor_nuttalli|2016	0.940819	0.986134	0.96527	0.96527	1	0.986134	0.994645	0.950248
MT248421.1|China|Dermacentor_nuttalli|2017	0.938269	1	0.963197	0.963197	0.986134	1	0.984953	0.946028
MH688539.1|China|Dermacentor_nuttalli|2017	0.943846	0.984953	0.96611	0.96611	0.994645	0.984953	1	0.954502
YGTV_YBQG1718A	0.959105	0.946028	0.945506	0.945506	0.950248	0.946028	0.954502	1

## Sheet: Yezo virus
S
	LC628643.1|Japan|Homo_sapiens|2016	LC628644.1|Japan|Homo_sapiens|2017	LC628645.1|Japan|Homo_sapiens|2017	YEZV_THQG1707B	YEZV_YBQG1739	YEZV_YBQG1712	ON563285.1|China|Homo_sapiens|2018	LC621354.1|Japan|Homo_sapiens|2019	ON563282.1|China|Ixodes_persulcatus|2020	LC621357.1|Japan|Homo_sapiens|2020	LC621360.1|Japan|Homo_sapiens|2020	ON563270.1|China|Ixodes_persulcatus|2021	ON563273.1|China|Ixodes_persulcatus|2021	ON563276.1|China|Ixodes_persulcatus|2021	ON563279.1|China|Ixodes_persulcatus|2021
LC628643.1|Japan|Homo_sapiens|2016	1	0.926774	0.971389	0.930254	0.930204	0.930925	0.93155	0.974009	0.930219	0.930296	1	0.928821	0.970759	0.928805	0.930169
LC628644.1|Japan|Homo_sapiens|2017	0.926774	1	0.925211	0.991237	0.98996	0.989345	0.988068	0.929474	0.991233	0.990611	0.926774	0.988705	0.924556	0.987438	0.988069
LC628645.1|Japan|Homo_sapiens|2017	0.971389	0.925211	1	0.92662	0.926567	0.927295	0.928613	0.992496	0.926584	0.927355	0.971389	0.925174	0.977835	0.927941	0.927223
YEZV_THQG1707B	0.930254	0.991237	0.92662	1	0.99375	0.993133	0.990599	0.930872	0.99501	0.991873	0.930254	0.9925	0.925966	0.991241	0.9906
YEZV_YBQG1739	0.930204	0.98996	0.926567	0.99375	1	0.991863	0.989318	0.930822	0.993747	0.990599	0.930204	0.991227	0.926604	0.989964	0.989319
YEZV_YBQG1712	0.930925	0.989345	0.927295	0.993133	0.991863	1	0.988704	0.931543	0.99313	0.989984	0.930925	0.990612	0.92664	0.99061	0.988705
ON563285.1|China|Homo_sapiens|2018	0.93155	0.988068	0.928613	0.990599	0.989318	0.988704	1	0.932855	0.990595	0.98871	0.93155	0.988062	0.927958	0.986793	0.998756
LC621354.1|Japan|Homo_sapiens|2019	0.974009	0.929474	0.992496	0.930872	0.930822	0.931543	0.932855	1	0.930838	0.931599	0.974009	0.929439	0.979142	0.932188	0.931475
ON563282.1|China|Ixodes_persulcatus|2020	0.930219	0.991233	0.926584	0.99501	0.993747	0.99313	0.990595	0.930838	1	0.99187	0.930219	0.992496	0.925929	0.991237	0.990596
LC621357.1|Japan|Homo_sapiens|2020	0.930296	0.990611	0.927355	0.991873	0.990599	0.989984	0.98871	0.931599	0.99187	1	0.930296	0.989346	0.928081	0.988081	0.988711
LC621360.1|Japan|Homo_sapiens|2020	1	0.926774	0.971389	0.930254	0.930204	0.930925	0.93155	0.974009	0.930219	0.930296	1	0.928821	0.970759	0.928805	0.930169
ON563270.1|China|Ixodes_persulcatus|2021	0.928821	0.988705	0.925174	0.9925	0.991227	0.990612	0.988062	0.929439	0.992496	0.989346	0.928821	1	0.923114	0.989343	0.988063
ON563273.1|China|Ixodes_persulcatus|2021	0.970759	0.924556	0.977835	0.925966	0.926604	0.92664	0.927958	0.979142	0.925929	0.928081	0.970759	0.923114	1	0.928683	0.926567
ON563276.1|China|Ixodes_persulcatus|2021	0.928805	0.987438	0.927941	0.991241	0.989964	0.99061	0.986793	0.932188	0.991237	0.988081	0.928805	0.989343	0.928683	1	0.986794
ON563279.1|China|Ixodes_persulcatus|2021	0.930169	0.988069	0.927223	0.9906	0.989319	0.988705	0.998756	0.931475	0.990596	0.988711	0.930169	0.988063	0.926567	0.986794	1
M
	YEZV_THQG1707B	YEZV_YBQG1739	YEZV_YBQG1712	ON563284.1|China|Homo_sapiens|2018	LC621353.1|Japan|Homo_sapiens|2019	ON563281.1|China|Ixodes_persulcatus|2020	LC621356.1|Japan|Homo_sapiens|2020	LC621359.1|Japan|Homo_sapiens|2020	ON563269.1|China|Ixodes_persulcatus|2021	ON563272.1|China|Ixodes_persulcatus|2021	ON563275.1|China|Ixodes_persulcatus|2021	ON563278.1|China|Ixodes_persulcatus|2021
YEZV_THQG1707B	1	0.964099	0.962317	0.966358	0.964109	0.961555	0.963093	0.962037	0.962815	0.965103	0.962071	0.966358
YEZV_YBQG1739	0.964099	1	0.976933	0.983811	0.979412	0.990885	0.988948	0.974686	0.991121	0.986263	0.990161	0.983811
YEZV_YBQG1712	0.962317	0.976933	1	0.97468	0.986766	0.973454	0.975937	0.983822	0.974444	0.976679	0.973709	0.97468
ON563284.1|China|Homo_sapiens|2018	0.966358	0.983811	0.97468	1	0.977172	0.981354	0.981845	0.97317	0.981596	0.984793	0.981113	1
LC621353.1|Japan|Homo_sapiens|2019	0.964109	0.979412	0.986766	0.977172	1	0.975949	0.977927	0.985783	0.977182	0.978667	0.976202	0.977172
ON563281.1|China|Ixodes_persulcatus|2020	0.961555	0.990885	0.973454	0.981354	0.975949	1	0.985541	0.97219	0.987725	0.982838	0.987006	0.981354
LC621356.1|Japan|Homo_sapiens|2020	0.963093	0.988948	0.975937	0.981845	0.977927	0.985541	1	0.973186	0.986264	0.984796	0.986276	0.981845
LC621359.1|Japan|Homo_sapiens|2020	0.962037	0.974686	0.983822	0.97317	0.985783	0.97219	0.973186	1	0.972434	0.974928	0.971448	0.97317
ON563269.1|China|Ixodes_persulcatus|2021	0.962815	0.991121	0.974444	0.981596	0.977182	0.987725	0.986264	0.972434	1	0.984792	0.987484	0.981596
ON563272.1|China|Ixodes_persulcatus|2021	0.965103	0.986263	0.976679	0.984793	0.978667	0.982838	0.984796	0.974928	0.984792	1	0.982597	0.984793
ON563275.1|China|Ixodes_persulcatus|2021	0.962071	0.990161	0.973709	0.981113	0.976202	0.987006	0.986276	0.971448	0.987484	0.982597	1	0.981113
ON563278.1|China|Ixodes_persulcatus|2021	0.966358	0.983811	0.97468	1	0.977172	0.981354	0.981845	0.97317	0.981596	0.984793	0.981113	1
L
	YEZV_THQG1707B	YEZV_YBQG1739	YEZV_YBQG1712	ON563283.1|China|Homo_sapiens|2018	ON811839.1|China|Ixodes_persulcatus|2019	ON811841.1|China|Ixodes_persulcatus|2019	ON811933.1|China|Ixodes_persulcatus|2019	LC621352.1|Japan|Homo_sapiens|2019	ON563280.1|China|Ixodes_persulcatus|2020	LC621355.1|Japan|Homo_sapiens|2020	LC621358.1|Japan|Homo_sapiens|2020	ON563268.1|China|Ixodes_persulcatus|2021	ON563271.1|China|Ixodes_persulcatus|2021	ON563274.1|China|Ixodes_persulcatus|2021	ON563277.1|China|Ixodes_persulcatus|2021
YEZV_THQG1707B	1	0.95195	0.952591	0.952047	0.952406	0.95287	0.953519	0.951592	0.952041	0.951964	0.953041	0.951761	0.9535	0.953011	0.952137
YEZV_YBQG1739	0.95195	1	0.972917	0.981656	0.989155	0.982962	0.983827	0.970991	0.989412	0.988125	0.972133	0.988122	0.982355	0.990174	0.981396
YEZV_YBQG1712	0.952591	0.972917	1	0.973975	0.972748	0.974161	0.975396	0.983313	0.97336	0.974155	0.984604	0.97247	0.97442	0.97396	0.973712
ON563283.1|China|Homo_sapiens|2018	0.952047	0.981656	0.973975	1	0.982351	0.984691	0.985292	0.972755	0.982954	0.983216	0.973717	0.98191	0.985202	0.983032	0.999748
ON811839.1|China|Ixodes_persulcatus|2019	0.952406	0.989155	0.972748	0.982351	1	0.983397	0.984433	0.970909	0.989071	0.988041	0.972402	0.987953	0.983049	0.989407	0.982092
ON811841.1|China|Ixodes_persulcatus|2019	0.95287	0.982962	0.974161	0.984691	0.983397	1	0.990095	0.973291	0.983396	0.984432	0.974516	0.98313	0.985898	0.984077	0.984433
ON811933.1|China|Ixodes_persulcatus|2019	0.953519	0.983827	0.975396	0.985292	0.984433	0.990095	1	0.974175	0.984346	0.985208	0.975048	0.983909	0.986243	0.98451	0.985035
LC621352.1|Japan|Homo_sapiens|2019	0.951592	0.970991	0.983313	0.972755	0.970909	0.973291	0.974175	1	0.971699	0.972936	0.983661	0.970806	0.973287	0.972651	0.972492
ON563280.1|China|Ixodes_persulcatus|2020	0.952041	0.989412	0.97336	0.982954	0.989071	0.983396	0.984346	0.971699	1	0.988468	0.973191	0.987952	0.982875	0.990094	0.982696
LC621355.1|Japan|Homo_sapiens|2020	0.951964	0.988125	0.974155	0.983216	0.988041	0.984432	0.985208	0.972936	0.988468	1	0.973548	0.987179	0.984429	0.988291	0.982957
LC621358.1|Japan|Homo_sapiens|2020	0.953041	0.972133	0.984604	0.973717	0.972402	0.974516	0.975048	0.983661	0.973191	0.973548	1	0.972037	0.974162	0.973616	0.973455
ON563268.1|China|Ixodes_persulcatus|2021	0.951761	0.988122	0.97247	0.98191	0.987953	0.98313	0.983909	0.970806	0.987952	0.987179	0.972037	1	0.984163	0.988888	0.981823
ON563271.1|China|Ixodes_persulcatus|2021	0.9535	0.982355	0.97442	0.985202	0.983049	0.985898	0.986243	0.973287	0.982875	0.984429	0.974162	0.984163	1	0.98373	0.985116
ON563274.1|China|Ixodes_persulcatus|2021	0.953011	0.990174	0.97396	0.983032	0.989407	0.984077	0.98451	0.972651	0.990094	0.988291	0.973616	0.988888	0.98373	1	0.982773
ON563277.1|China|Ixodes_persulcatus|2021	0.952137	0.981396	0.973712	0.999748	0.982092	0.984433	0.985035	0.972492	0.982696	0.982957	0.973455	0.981823	0.985116	0.982773	1

## Sheet: Beiji nairovirus
S
	BJNV_THQG1701	BJNV_THQG1702	BJNV_THQG1706	BJNV_THQG1707B	BJNV_YBQG1712	BJNV_YBQG1713	BJNV_YBQG1714	BJNV_YBQG1715	BJNV_YBQG1716	BJNV_YBQG1717	BJNV_YBQG1718A	BJNV_BSQG1720	BJNV_BSQG1722	BJNV_BSQG1723	BJNV_BSQG1725	BJNV_BSQG1730	BJNV_BSQG1732	BJNV_BSQG1733	BJNV_BSQG1734	BJNV_BSQG1735	BJNV_BSQG1737	BJNV_BSQG1738	BJNV_YBQG1739	BJNV_THQG1746	BJNV_THQG1750	MW315112.1|China|Homo_sapiens|2018	MW315111.1|China|Homo_sapiens|2018	MW315110.1|China|Homo_sapiens|2018	MW315109.1|China|Homo_sapiens|2018	MW315108.1|China|Homo_sapiens|2018	MW315107.1|China|Homo_sapiens|2018	MN122080.1|China|Homo_sapiens|2018	ON408107.1|China|Ixodes_persulcatus|2020	ON408105.1|China|Ixodes_persulcatus|2021	ON408103.1|China|Ixodes_persulcatus|2021	ON408101.1|China|Ixodes_persulcatus|2021	ON408099.1|China|Ixodes_persulcatus|2021	ON408097.1|China|Ixodes_persulcatus|2021	ON408095.1|China|Ixodes_persulcatus|2021
BJNV_THQG1701	1	0.996099	0.993084	0.993688	0.991264	0.992782	0.987921	0.984262	0.992781	0.992478	0.989143	0.985186	0.993084	0.991872	0.99278	0.992173	0.993083	0.993085	0.982113	0.992781	0.992784	0.99278	0.993687	0.992779	0.993988	0.973738	0.967399	0.963536	0.962891	0.957729	0.972187	0.974697	0.984549	0.980564	0.981498	0.984255	0.984255	0.977491	0.986398
BJNV_THQG1702	0.996099	1	0.990358	0.990964	0.992176	0.989448	0.984562	0.987013	0.990053	0.991568	0.9864	0.988539	0.990358	0.98914	0.990659	0.993083	0.990356	0.99157	0.986093	0.990053	0.990057	0.990052	0.993986	0.990657	0.991264	0.975298	0.971478	0.967645	0.966377	0.960928	0.975609	0.97872	0.981784	0.983944	0.985481	0.988224	0.988224	0.980883	0.989748
BJNV_THQG1706	0.993084	0.990358	1	0.996999	0.989748	0.997902	0.99308	0.980893	0.999101	0.996699	0.991868	0.982435	0.999401	0.998201	0.999101	0.992474	0.998802	0.998202	0.976875	0.998502	0.995496	0.999101	0.993988	0.997301	0.998502	0.97468	0.96203	0.958126	0.959403	0.953892	0.96876	0.969402	0.990344	0.975941	0.976254	0.979032	0.979032	0.974091	0.979963
BJNV_THQG1707B	0.993688	0.990964	0.996999	1	0.990355	0.996698	0.992475	0.981506	0.9973	0.995495	0.990656	0.983047	0.996999	0.9967	0.9973	0.992474	0.997	0.995795	0.977491	0.996699	0.994893	0.997901	0.994591	0.995492	0.996698	0.973428	0.963293	0.959398	0.960037	0.954531	0.969383	0.970648	0.988825	0.976558	0.976871	0.979647	0.979647	0.974709	0.980577
BJNV_YBQG1712	0.991264	0.992176	0.989748	0.990355	1	0.988837	0.984564	0.990058	0.990054	0.990963	0.984254	0.991577	0.989748	0.989748	0.99066	0.992479	0.990357	0.990961	0.986091	0.989447	0.988228	0.990054	0.992174	0.988833	0.990049	0.98025	0.97085	0.967011	0.968914	0.963492	0.978097	0.9781	0.981173	0.985788	0.985479	0.988223	0.988223	0.98396	0.988531
BJNV_YBQG1713	0.992782	0.989448	0.997902	0.996698	0.988837	1	0.992778	0.979972	0.997602	0.995194	0.990353	0.981517	0.997902	0.9967	0.997602	0.991566	0.997301	0.996701	0.975949	0.997001	0.993385	0.998202	0.993083	0.995798	0.997602	0.973751	0.961082	0.957171	0.95845	0.95325	0.967823	0.968467	0.988825	0.975013	0.975328	0.978108	0.978108	0.973781	0.979041
BJNV_YBQG1714	0.987921	0.984562	0.99308	0.992475	0.984564	0.992778	1	0.976262	0.993383	0.990353	0.986081	0.977817	0.99308	0.992781	0.993383	0.987309	0.993081	0.99187	0.972202	0.993383	0.989135	0.993987	0.988837	0.991564	0.992776	0.970313	0.957864	0.953926	0.955233	0.950003	0.964668	0.9653	0.98608	0.972516	0.972198	0.974373	0.974373	0.969413	0.975313
BJNV_YBQG1715	0.984262	0.987013	0.980893	0.981506	0.990058	0.979972	0.976262	1	0.981817	0.982736	0.976871	0.994893	0.981506	0.980892	0.981817	0.986102	0.981511	0.98212	0.991259	0.981204	0.979354	0.981204	0.985181	0.980578	0.981196	0.977469	0.97613	0.972328	0.973904	0.968521	0.98362	0.983315	0.973444	0.990649	0.990647	0.992769	0.992769	0.988221	0.99247
BJNV_YBQG1716	0.992781	0.990053	0.999101	0.9973	0.990054	0.997602	0.993383	0.981817	1	0.996399	0.991563	0.983357	0.999101	0.998502	0.999401	0.992778	0.999102	0.997902	0.976562	0.998802	0.994591	0.999401	0.994291	0.997	0.998202	0.975615	0.962338	0.958435	0.960364	0.954863	0.969702	0.969707	0.991256	0.976873	0.976558	0.979335	0.979335	0.974407	0.979652
BJNV_YBQG1717	0.992478	0.991568	0.996699	0.995495	0.990963	0.995194	0.990353	0.982736	0.996399	1	0.989136	0.984884	0.996097	0.995495	0.997	0.993382	0.996399	0.996699	0.978104	0.995797	0.992779	0.996399	0.995195	0.993986	0.996096	0.975294	0.963285	0.95939	0.961316	0.955823	0.97126	0.970642	0.987604	0.977798	0.977485	0.980258	0.980258	0.975953	0.981188
BJNV_YBQG1718A	0.989143	0.9864	0.991868	0.990656	0.984254	0.990353	0.986081	0.976871	0.991563	0.989136	1	0.978116	0.991868	0.990652	0.991563	0.986086	0.991261	0.990656	0.974697	0.992169	0.989749	0.991563	0.987617	0.990349	0.991563	0.969665	0.959158	0.955231	0.955217	0.949664	0.964656	0.966572	0.984535	0.972506	0.973455	0.975625	0.975625	0.970025	0.976563
BJNV_BSQG1720	0.985186	0.988539	0.982435	0.983047	0.991577	0.981517	0.977817	0.994893	0.983357	0.984884	0.978116	1	0.983047	0.982435	0.983357	0.987022	0.983051	0.983659	0.990955	0.982746	0.9809	0.982745	0.986712	0.982122	0.982738	0.980253	0.977072	0.973278	0.975163	0.969793	0.985462	0.984242	0.975008	0.991259	0.990954	0.993075	0.993075	0.98853	0.992775
BJNV_BSQG1722	0.993084	0.990358	0.999401	0.996999	0.989748	0.997902	0.99308	0.981506	0.999101	0.996097	0.991868	0.983047	1	0.998201	0.999101	0.992474	0.998802	0.998202	0.977492	0.998502	0.994893	0.999101	0.993988	0.997301	0.998502	0.974681	0.962662	0.958762	0.960038	0.954532	0.969384	0.970025	0.990344	0.976559	0.976872	0.979647	0.979647	0.97471	0.980578
BJNV_BSQG1723	0.991872	0.98914	0.998201	0.9967	0.989748	0.9967	0.992781	0.980892	0.998502	0.995495	0.990652	0.982435	0.998201	1	0.998502	0.992474	0.998202	0.997	0.976246	0.997902	0.993684	0.998502	0.993385	0.996097	0.9973	0.97468	0.961379	0.957469	0.959402	0.95389	0.968759	0.968764	0.991561	0.97594	0.975625	0.978406	0.978406	0.97409	0.979339
BJNV_BSQG1725	0.99278	0.990659	0.999101	0.9973	0.99066	0.997602	0.993383	0.981817	0.999401	0.997	0.991563	0.983357	0.999101	0.998502	1	0.992778	0.999102	0.997902	0.977179	0.998802	0.99459	0.999401	0.994894	0.997	0.998202	0.975616	0.962339	0.958436	0.960365	0.954864	0.969703	0.969708	0.990649	0.976873	0.976559	0.979335	0.979335	0.975026	0.980267
BJNV_BSQG1730	0.992173	0.993083	0.992474	0.992474	0.992479	0.991566	0.987309	0.986102	0.992778	0.993382	0.986086	0.987022	0.992474	0.992474	0.992778	1	0.992476	0.993683	0.982117	0.992174	0.989139	0.992778	0.994288	0.990958	0.99217	0.975614	0.967406	0.963544	0.96481	0.95935	0.974067	0.974702	0.983932	0.981191	0.981501	0.984259	0.984259	0.981818	0.98457
BJNV_BSQG1732	0.993083	0.990356	0.998802	0.997	0.990357	0.997301	0.993081	0.981511	0.999102	0.996399	0.991261	0.983051	0.998802	0.998202	0.999102	0.992476	1	0.997602	0.97687	0.999102	0.994289	0.999102	0.994593	0.996699	0.998502	0.975306	0.962022	0.958117	0.960048	0.954543	0.969391	0.969396	0.990953	0.976564	0.97625	0.979027	0.979027	0.974716	0.979959
BJNV_BSQG1733	0.993085	0.99157	0.998202	0.995795	0.990961	0.996701	0.99187	0.98212	0.997902	0.996699	0.990656	0.983659	0.998202	0.997	0.997902	0.993683	0.997602	1	0.978109	0.997301	0.993687	0.997902	0.995194	0.996098	0.997301	0.976537	0.963924	0.960034	0.961307	0.955812	0.970631	0.971271	0.989736	0.977793	0.97749	0.980263	0.980263	0.975329	0.981192
BJNV_BSQG1734	0.982113	0.986093	0.976875	0.977491	0.986091	0.975949	0.972202	0.991259	0.976562	0.978104	0.974697	0.990955	0.977492	0.976246	0.977179	0.982117	0.97687	0.978109	1	0.977179	0.976573	0.976561	0.980565	0.977801	0.977795	0.975274	0.977693	0.973903	0.971695	0.966604	0.98115	0.984854	0.968737	0.989122	0.992167	0.993378	0.99368	0.986389	0.993984
BJNV_BSQG1735	0.992781	0.990053	0.998502	0.996699	0.989447	0.997001	0.993383	0.981204	0.998802	0.995797	0.992169	0.982746	0.998502	0.997902	0.998802	0.992174	0.999102	0.997301	0.977179	1	0.994591	0.998802	0.993688	0.997	0.998202	0.975615	0.962338	0.958435	0.959731	0.954224	0.96908	0.969707	0.991862	0.976873	0.976558	0.97872	0.97872	0.974407	0.979652
BJNV_BSQG1737	0.992784	0.990057	0.995496	0.994893	0.988228	0.993385	0.989135	0.979354	0.994591	0.992779	0.989749	0.9809	0.994893	0.993684	0.99459	0.989139	0.994289	0.993687	0.976573	0.994591	1	0.99459	0.991267	0.993986	0.994591	0.971247	0.961725	0.95782	0.958124	0.952601	0.967192	0.969099	0.98638	0.975009	0.975952	0.97873	0.97873	0.972537	0.979661
BJNV_BSQG1738	0.99278	0.990052	0.999101	0.997901	0.990054	0.998202	0.993987	0.981204	0.999401	0.996399	0.991563	0.982745	0.999101	0.998502	0.999401	0.992778	0.999102	0.997902	0.976561	0.998802	0.99459	1	0.994291	0.997	0.998202	0.974996	0.961705	0.957798	0.95973	0.954223	0.969079	0.969083	0.990649	0.976255	0.97594	0.978719	0.978719	0.974406	0.979651
BJNV_YBQG1739	0.993687	0.993986	0.993988	0.994591	0.992174	0.993083	0.988837	0.985181	0.994291	0.995195	0.987617	0.986712	0.993988	0.993385	0.994894	0.994288	0.994593	0.995194	0.980565	0.993688	0.991267	0.994291	1	0.992475	0.994289	0.974675	0.965804	0.961926	0.963846	0.958374	0.973124	0.973128	0.985781	0.98026	0.979948	0.982713	0.982713	0.978419	0.983639
BJNV_THQG1746	0.992779	0.990657	0.997301	0.995492	0.988833	0.995798	0.991564	0.980578	0.997	0.993986	0.990349	0.982122	0.997301	0.996097	0.997	0.990958	0.996699	0.996098	0.977801	0.997	0.993986	0.997	0.992475	1	0.997	0.973119	0.96233	0.958426	0.959068	0.953552	0.968435	0.969701	0.98882	0.97624	0.976553	0.979331	0.979331	0.97377	0.980262
BJNV_THQG1750	0.993988	0.991264	0.998502	0.996698	0.990049	0.997602	0.992776	0.981196	0.998202	0.996096	0.991563	0.982738	0.998502	0.9973	0.998202	0.99217	0.998502	0.997301	0.977795	0.998202	0.994591	0.998202	0.994289	0.997	1	0.975603	0.962968	0.95907	0.959711	0.954202	0.969065	0.97033	0.990038	0.976862	0.977175	0.97995	0.97995	0.974395	0.98088
MW315112.1|China|Homo_sapiens|2018	0.973738	0.975298	0.97468	0.973428	0.98025	0.973751	0.970313	0.977469	0.975615	0.975294	0.969665	0.980253	0.974681	0.97468	0.975616	0.975614	0.975306	0.976537	0.975274	0.975615	0.971247	0.974996	0.974675	0.973119	0.975603	1	0.970813	0.968257	0.97206	0.966668	0.979937	0.978073	0.97027	0.97931	0.978382	0.978078	0.978078	0.974066	0.977779
MW315111.1|China|Homo_sapiens|2018	0.967399	0.971478	0.96203	0.963293	0.97085	0.961082	0.957864	0.97613	0.962338	0.963285	0.959158	0.977072	0.962662	0.961379	0.962339	0.967406	0.962022	0.963924	0.977693	0.962338	0.961725	0.961705	0.965804	0.96233	0.962968	0.970813	1	0.98907	0.967819	0.962361	0.978314	0.993057	0.961349	0.982648	0.985122	0.981426	0.981734	0.974288	0.980194
MW315110.1|China|Homo_sapiens|2018	0.963536	0.967645	0.958126	0.959398	0.967011	0.957171	0.953926	0.972328	0.958435	0.95939	0.955231	0.973278	0.958762	0.957469	0.958436	0.963544	0.958117	0.960034	0.973903	0.958435	0.95782	0.957798	0.961926	0.958426	0.95907	0.968257	0.98907	1	0.965236	0.959747	0.975797	0.989385	0.957435	0.978896	0.981392	0.977667	0.977978	0.970475	0.976426
MW315109.1|China|Homo_sapiens|2018	0.962891	0.966377	0.959403	0.960037	0.968914	0.95845	0.955233	0.973904	0.960364	0.961316	0.955217	0.975163	0.960038	0.959402	0.960365	0.96481	0.960048	0.961307	0.971695	0.959731	0.958124	0.95973	0.963846	0.959068	0.959711	0.97206	0.967819	0.965236	1	0.993065	0.97673	0.975158	0.954891	0.977039	0.975158	0.974841	0.975153	0.971416	0.974229
MW315108.1|China|Homo_sapiens|2018	0.957729	0.960928	0.953892	0.954531	0.963492	0.95325	0.950003	0.968521	0.954863	0.955823	0.949664	0.969793	0.954532	0.95389	0.954864	0.95935	0.954543	0.955812	0.966604	0.954224	0.952601	0.954223	0.958374	0.953552	0.954202	0.966668	0.962361	0.959747	0.993065	1	0.971377	0.969787	0.949334	0.971688	0.969788	0.969466	0.969781	0.966014	0.968852
MW315107.1|China|Homo_sapiens|2018	0.972187	0.975609	0.96876	0.969383	0.978097	0.967823	0.964668	0.98362	0.969702	0.97126	0.964656	0.985462	0.969384	0.968759	0.969703	0.974067	0.969391	0.970631	0.98115	0.96908	0.967192	0.969079	0.973124	0.968435	0.969065	0.979937	0.978314	0.975797	0.97673	0.971377	1	0.985467	0.964321	0.985462	0.984849	0.98362	0.983927	0.979635	0.983628
MN122080.1|China|Homo_sapiens|2018	0.974697	0.97872	0.969402	0.970648	0.9781	0.968467	0.9653	0.983315	0.969707	0.970642	0.966572	0.984242	0.970025	0.968764	0.969708	0.974702	0.969396	0.971271	0.984854	0.969707	0.969099	0.969083	0.973128	0.969701	0.97033	0.978073	0.993057	0.989385	0.975158	0.969787	0.985467	1	0.968739	0.989739	0.992174	0.988529	0.988833	0.981491	0.987313
ON408107.1|China|Ixodes_persulcatus|2020	0.984549	0.981784	0.990344	0.988825	0.981173	0.988825	0.98608	0.973444	0.991256	0.987604	0.984535	0.975008	0.990344	0.991561	0.990649	0.983932	0.990953	0.989736	0.968737	0.991862	0.98638	0.990649	0.985781	0.98882	0.990038	0.97027	0.961349	0.957435	0.954891	0.949334	0.964321	0.968739	1	0.975921	0.974987	0.972178	0.972178	0.967185	0.971245
ON408105.1|China|Ixodes_persulcatus|2021	0.980564	0.983944	0.975941	0.976558	0.985788	0.975013	0.972516	0.990649	0.976873	0.977798	0.972506	0.991259	0.976559	0.97594	0.976873	0.981191	0.976564	0.977793	0.989122	0.976873	0.975009	0.976255	0.98026	0.97624	0.976862	0.97931	0.982648	0.978896	0.977039	0.971688	0.985462	0.989739	0.975921	1	0.996998	0.992773	0.993076	0.987614	0.991563
ON408103.1|China|Ixodes_persulcatus|2021	0.981498	0.985481	0.976254	0.976871	0.985479	0.975328	0.972198	0.990647	0.976558	0.977485	0.973455	0.990954	0.976872	0.975625	0.976559	0.981501	0.97625	0.97749	0.992167	0.976558	0.975952	0.97594	0.979948	0.976553	0.977175	0.978382	0.985122	0.981392	0.975158	0.969788	0.984849	0.992174	0.974987	0.996998	1	0.995797	0.996098	0.988225	0.994592
ON408101.1|China|Ixodes_persulcatus|2021	0.984255	0.988224	0.979032	0.979647	0.988223	0.978108	0.974373	0.992769	0.979335	0.980258	0.975625	0.993075	0.979647	0.978406	0.979335	0.984259	0.979027	0.980263	0.993378	0.97872	0.97873	0.978719	0.982713	0.979331	0.97995	0.978078	0.981426	0.977667	0.974841	0.969466	0.98362	0.988529	0.972178	0.992773	0.995797	1	0.999701	0.99005	0.997
ON408099.1|China|Ixodes_persulcatus|2021	0.984255	0.988224	0.979032	0.979647	0.988223	0.978108	0.974373	0.992769	0.979335	0.980258	0.975625	0.993075	0.979647	0.978406	0.979335	0.984259	0.979027	0.980263	0.99368	0.97872	0.97873	0.978719	0.982713	0.979331	0.97995	0.978078	0.981734	0.977978	0.975153	0.969781	0.983927	0.988833	0.972178	0.993076	0.996098	0.999701	1	0.989746	0.997301
ON408097.1|China|Ixodes_persulcatus|2021	0.977491	0.980883	0.974091	0.974709	0.98396	0.973781	0.969413	0.988221	0.974407	0.975953	0.970025	0.98853	0.97471	0.97409	0.975026	0.981818	0.974716	0.975329	0.986389	0.974407	0.972537	0.974406	0.978419	0.97377	0.974395	0.974066	0.974288	0.970475	0.971416	0.966014	0.979635	0.981491	0.967185	0.987614	0.988225	0.99005	0.989746	1	0.989447
ON408095.1|China|Ixodes_persulcatus|2021	0.986398	0.989748	0.979963	0.980577	0.988531	0.979041	0.975313	0.99247	0.979652	0.981188	0.976563	0.992775	0.980578	0.979339	0.980267	0.98457	0.979959	0.981192	0.993984	0.979652	0.979661	0.979651	0.983639	0.980262	0.98088	0.977779	0.980194	0.976426	0.974229	0.968852	0.983628	0.987313	0.971245	0.991563	0.994592	0.997	0.997301	0.989447	1
L
	MG880120.1|China|Ixodes_persulcatus|2015	BJNV_THQG1701	BJNV_THQG1702	BJNV_THQG1706	BJNV_THQG1707B	BJNV_YBQG1712	BJNV_YBQG1713	BJNV_YBQG1714	BJNV_YBQG1715	BJNV_YBQG1716	BJNV_YBQG1717	BJNV_YBQG1718A	BJNV_BSQG1720	BJNV_BSQG1722	BJNV_BSQG1723	BJNV_BSQG1725	BJNV_BSQG1730	BJNV_BSQG1732	BJNV_BSQG1733	BJNV_BSQG1734	BJNV_BSQG1735	BJNV_BSQG1737	BJNV_BSQG1738	BJNV_YBQG1739	BJNV_THQG1746	BJNV_THQG1750	MW315106.1|China|Homo_sapiens|2018	MW315105.1|China|Homo_sapiens|2018	MW315104.1|China|Homo_sapiens|2018	MW315103.1|China|Homo_sapiens|2018	MW315102.1|China|Homo_sapiens|2018	MW315101.1|China|Homo_sapiens|2018	MN122079.1|China|Homo_sapiens|2018	ON408106.1|China|Ixodes_persulcatus|2020	ON408104.1|China|Ixodes_persulcatus|2021	ON408102.1|China|Ixodes_persulcatus|2021	ON408100.1|China|Ixodes_persulcatus|2021	ON408098.1|China|Ixodes_persulcatus|2021	ON408096.1|China|Ixodes_persulcatus|2021	ON408094.1|China|Ixodes_persulcatus|2021
MG880120.1|China|Ixodes_persulcatus|2015	1	0.998877	0.998783	0.998877	0.99869	0.998877	0.998783	0.996437	0.998877	0.998877	0.998877	0.996907	0.998877	0.998877	0.998877	0.998877	0.998877	0.998877	0.998877	0.998877	0.998877	0.998502	0.998877	0.998877	0.998783	0.998783	0.996907	0.993323	0.993228	0.995589	0.996624	0.996625	0.993418	0.998596	0.998877	0.998502	0.998502	0.998502	0.998221	0.998221
BJNV_THQG1701	0.998877	1	0.999906	1	0.999813	1	0.999906	0.997377	1	1	1	0.998033	1	1	1	1	1	1	1	1	1	0.999626	1	1	0.999906	0.999906	0.998033	0.994361	0.994267	0.99653	0.997751	0.997751	0.994456	0.999719	1	0.999626	0.999626	0.999626	0.999345	0.999345
BJNV_THQG1702	0.998783	0.999906	1	0.999906	0.999719	0.999906	0.999813	0.997283	0.999906	0.999906	0.999906	0.997939	0.999906	0.999906	0.999906	0.999906	0.999906	0.999906	0.999906	0.999906	0.999906	0.999532	0.999906	0.999906	0.999813	0.999813	0.997939	0.994267	0.994172	0.996436	0.997657	0.997658	0.994362	0.999626	0.999906	0.999532	0.999532	0.999532	0.999251	0.999251
BJNV_THQG1706	0.998877	1	0.999906	1	0.999813	1	0.999906	0.997377	1	1	1	0.998033	1	1	1	1	1	1	1	1	1	0.999626	1	1	0.999906	0.999906	0.998033	0.994361	0.994267	0.99653	0.997751	0.997751	0.994456	0.999719	1	0.999626	0.999626	0.999626	0.999345	0.999345
BJNV_THQG1707B	0.99869	0.999813	0.999719	0.999813	1	0.999813	0.999719	0.997189	0.999813	0.999813	0.999813	0.997846	0.999813	0.999813	0.999813	0.999813	0.999813	0.999813	0.999813	0.999813	0.999813	0.999439	0.999813	0.999813	0.999906	0.999906	0.997846	0.994173	0.994078	0.996342	0.997564	0.997564	0.994268	0.999532	0.999813	0.999439	0.999439	0.999439	0.999158	0.999345
BJNV_YBQG1712	0.998877	1	0.999906	1	0.999813	1	0.999906	0.997377	1	1	1	0.998033	1	1	1	1	1	1	1	1	1	0.999626	1	1	0.999906	0.999906	0.998033	0.994361	0.994267	0.99653	0.997751	0.997751	0.994456	0.999719	1	0.999626	0.999626	0.999626	0.999345	0.999345
BJNV_YBQG1713	0.998783	0.999906	0.999813	0.999906	0.999719	0.999906	1	0.997283	0.999906	0.999906	0.999906	0.997939	0.999906	0.999906	0.999906	0.999906	0.999906	0.999906	0.999906	0.999906	0.999906	0.999532	0.999906	0.999906	0.999813	0.999813	0.997939	0.994267	0.994172	0.996436	0.997657	0.997658	0.994362	0.999626	0.999906	0.999532	0.999532	0.999532	0.999251	0.999251
BJNV_YBQG1714	0.996437	0.997377	0.997283	0.997377	0.997189	0.997377	0.997283	1	0.997377	0.997377	0.997377	0.995402	0.997377	0.997377	0.997377	0.997377	0.997377	0.997377	0.997377	0.997377	0.997377	0.997001	0.997377	0.997377	0.997283	0.997283	0.995402	0.991715	0.99162	0.993892	0.995119	0.995119	0.99181	0.997095	0.997377	0.997001	0.997001	0.997001	0.996719	0.996719
BJNV_YBQG1715	0.998877	1	0.999906	1	0.999813	1	0.999906	0.997377	1	1	1	0.998033	1	1	1	1	1	1	1	1	1	0.999626	1	1	0.999906	0.999906	0.998033	0.994361	0.994267	0.99653	0.997751	0.997751	0.994456	0.999719	1	0.999626	0.999626	0.999626	0.999345	0.999345
BJNV_YBQG1716	0.998877	1	0.999906	1	0.999813	1	0.999906	0.997377	1	1	1	0.998033	1	1	1	1	1	1	1	1	1	0.999626	1	1	0.999906	0.999906	0.998033	0.994361	0.994267	0.99653	0.997751	0.997751	0.994456	0.999719	1	0.999626	0.999626	0.999626	0.999345	0.999345
BJNV_YBQG1717	0.998877	1	0.999906	1	0.999813	1	0.999906	0.997377	1	1	1	0.998033	1	1	1	1	1	1	1	1	1	0.999626	1	1	0.999906	0.999906	0.998033	0.994361	0.994267	0.99653	0.997751	0.997751	0.994456	0.999719	1	0.999626	0.999626	0.999626	0.999345	0.999345
BJNV_YBQG1718A	0.996907	0.998033	0.997939	0.998033	0.997846	0.998033	0.997939	0.995402	0.998033	0.998033	0.998033	1	0.998033	0.998033	0.998033	0.998033	0.998033	0.998033	0.998033	0.998033	0.998033	0.997658	0.998033	0.998033	0.997939	0.997939	0.996061	0.992566	0.992471	0.994552	0.995778	0.995966	0.992661	0.997939	0.998033	0.997846	0.997658	0.997658	0.997377	0.997376
BJNV_BSQG1720	0.998877	1	0.999906	1	0.999813	1	0.999906	0.997377	1	1	1	0.998033	1	1	1	1	1	1	1	1	1	0.999626	1	1	0.999906	0.999906	0.998033	0.994361	0.994267	0.99653	0.997751	0.997751	0.994456	0.999719	1	0.999626	0.999626	0.999626	0.999345	0.999345
BJNV_BSQG1722	0.998877	1	0.999906	1	0.999813	1	0.999906	0.997377	1	1	1	0.998033	1	1	1	1	1	1	1	1	1	0.999626	1	1	0.999906	0.999906	0.998033	0.994361	0.994267	0.99653	0.997751	0.997751	0.994456	0.999719	1	0.999626	0.999626	0.999626	0.999345	0.999345
BJNV_BSQG1723	0.998877	1	0.999906	1	0.999813	1	0.999906	0.997377	1	1	1	0.998033	1	1	1	1	1	1	1	1	1	0.999626	1	1	0.999906	0.999906	0.998033	0.994361	0.994267	0.99653	0.997751	0.997751	0.994456	0.999719	1	0.999626	0.999626	0.999626	0.999345	0.999345
BJNV_BSQG1725	0.998877	1	0.999906	1	0.999813	1	0.999906	0.997377	1	1	1	0.998033	1	1	1	1	1	1	1	1	1	0.999626	1	1	0.999906	0.999906	0.998033	0.994361	0.994267	0.99653	0.997751	0.997751	0.994456	0.999719	1	0.999626	0.999626	0.999626	0.999345	0.999345
BJNV_BSQG1730	0.998877	1	0.999906	1	0.999813	1	0.999906	0.997377	1	1	1	0.998033	1	1	1	1	1	1	1	1	1	0.999626	1	1	0.999906	0.999906	0.998033	0.994361	0.994267	0.99653	0.997751	0.997751	0.994456	0.999719	1	0.999626	0.999626	0.999626	0.999345	0.999345
BJNV_BSQG1732	0.998877	1	0.999906	1	0.999813	1	0.999906	0.997377	1	1	1	0.998033	1	1	1	1	1	1	1	1	1	0.999626	1	1	0.999906	0.999906	0.998033	0.994361	0.994267	0.99653	0.997751	0.997751	0.994456	0.999719	1	0.999626	0.999626	0.999626	0.999345	0.999345
BJNV_BSQG1733	0.998877	1	0.999906	1	0.999813	1	0.999906	0.997377	1	1	1	0.998033	1	1	1	1	1	1	1	1	1	0.999626	1	1	0.999906	0.999906	0.998033	0.994361	0.994267	0.99653	0.997751	0.997751	0.994456	0.999719	1	0.999626	0.999626	0.999626	0.999345	0.999345
BJNV_BSQG1734	0.998877	1	0.999906	1	0.999813	1	0.999906	0.997377	1	1	1	0.998033	1	1	1	1	1	1	1	1	1	0.999626	1	1	0.999906	0.999906	0.998033	0.994361	0.994267	0.99653	0.997751	0.997751	0.994456	0.999719	1	0.999626	0.999626	0.999626	0.999345	0.999345
BJNV_BSQG1735	0.998877	1	0.999906	1	0.999813	1	0.999906	0.997377	1	1	1	0.998033	1	1	1	1	1	1	1	1	1	0.999626	1	1	0.999906	0.999906	0.998033	0.994361	0.994267	0.99653	0.997751	0.997751	0.994456	0.999719	1	0.999626	0.999626	0.999626	0.999345	0.999345
BJNV_BSQG1737	0.998502	0.999626	0.999532	0.999626	0.999439	0.999626	0.999532	0.997001	0.999626	0.999626	0.999626	0.997658	0.999626	0.999626	0.999626	0.999626	0.999626	0.999626	0.999626	0.999626	0.999626	1	0.999626	0.999626	0.999532	0.999532	0.997658	0.993984	0.993889	0.996154	0.997376	0.997376	0.994079	0.999345	0.999626	0.999251	0.999251	0.999251	0.998971	0.99897
BJNV_BSQG1738	0.998877	1	0.999906	1	0.999813	1	0.999906	0.997377	1	1	1	0.998033	1	1	1	1	1	1	1	1	1	0.999626	1	1	0.999906	0.999906	0.998033	0.994361	0.994267	0.99653	0.997751	0.997751	0.994456	0.999719	1	0.999626	0.999626	0.999626	0.999345	0.999345
BJNV_YBQG1739	0.998877	1	0.999906	1	0.999813	1	0.999906	0.997377	1	1	1	0.998033	1	1	1	1	1	1	1	1	1	0.999626	1	1	0.999906	0.999906	0.998033	0.994361	0.994267	0.99653	0.997751	0.997751	0.994456	0.999719	1	0.999626	0.999626	0.999626	0.999345	0.999345
BJNV_THQG1746	0.998783	0.999906	0.999813	0.999906	0.999906	0.999906	0.999813	0.997283	0.999906	0.999906	0.999906	0.997939	0.999906	0.999906	0.999906	0.999906	0.999906	0.999906	0.999906	0.999906	0.999906	0.999532	0.999906	0.999906	1	1	0.997939	0.994267	0.994172	0.996436	0.997657	0.997658	0.994362	0.999626	0.999906	0.999532	0.999532	0.999532	0.999251	0.999439
BJNV_THQG1750	0.998783	0.999906	0.999813	0.999906	0.999906	0.999906	0.999813	0.997283	0.999906	0.999906	0.999906	0.997939	0.999906	0.999906	0.999906	0.999906	0.999906	0.999906	0.999906	0.999906	0.999906	0.999532	0.999906	0.999906	1	1	0.997939	0.994267	0.994172	0.996436	0.997657	0.997658	0.994362	0.999626	0.999906	0.999532	0.999532	0.999532	0.999251	0.999439
MW315106.1|China|Homo_sapiens|2018	0.996907	0.998033	0.997939	0.998033	0.997846	0.998033	0.997939	0.995402	0.998033	0.998033	0.998033	0.996061	0.998033	0.998033	0.998033	0.998033	0.998033	0.998033	0.998033	0.998033	0.998033	0.997658	0.998033	0.998033	0.997939	0.997939	1	0.992377	0.992281	0.994929	0.999719	0.995966	0.992472	0.997752	0.998033	0.997658	0.997658	0.997658	0.997376	0.997376
MW315105.1|China|Homo_sapiens|2018	0.993323	0.994361	0.994267	0.994361	0.994173	0.994361	0.994267	0.991715	0.994361	0.994361	0.994361	0.992566	0.994361	0.994361	0.994361	0.994361	0.994361	0.994361	0.994361	0.994361	0.994361	0.993984	0.994361	0.994361	0.994267	0.994267	0.992377	1	0.999906	0.990858	0.992091	0.992092	0.999906	0.994267	0.994361	0.993984	0.993984	0.993984	0.993701	0.99389
MW315104.1|China|Homo_sapiens|2018	0.993228	0.994267	0.994172	0.994267	0.994078	0.994267	0.994172	0.99162	0.994267	0.994267	0.994267	0.992471	0.994267	0.994267	0.994267	0.994267	0.994267	0.994267	0.994267	0.994267	0.994267	0.993889	0.994267	0.994267	0.994172	0.994172	0.992281	0.999906	1	0.990762	0.991996	0.991997	0.999813	0.994172	0.994267	0.993889	0.993889	0.99389	0.993606	0.993795
MW315103.1|China|Homo_sapiens|2018	0.995589	0.99653	0.996436	0.99653	0.996342	0.99653	0.996436	0.993892	0.99653	0.99653	0.99653	0.994552	0.99653	0.99653	0.99653	0.99653	0.99653	0.99653	0.99653	0.99653	0.99653	0.996154	0.99653	0.99653	0.996436	0.996436	0.994929	0.990858	0.990762	1	0.994645	0.994268	0.990953	0.996248	0.99653	0.996342	0.996153	0.996154	0.995871	0.995871
MW315102.1|China|Homo_sapiens|2018	0.996624	0.997751	0.997657	0.997751	0.997564	0.997751	0.997657	0.995119	0.997751	0.997751	0.997751	0.995778	0.997751	0.997751	0.997751	0.997751	0.997751	0.997751	0.997751	0.997751	0.997751	0.997376	0.997751	0.997751	0.997657	0.997657	0.999719	0.992091	0.991996	0.994645	1	0.995683	0.992186	0.99747	0.997751	0.997376	0.997376	0.997376	0.997094	0.997094
MW315101.1|China|Homo_sapiens|2018	0.996625	0.997751	0.997658	0.997751	0.997564	0.997751	0.997658	0.995119	0.997751	0.997751	0.997751	0.995966	0.997751	0.997751	0.997751	0.997751	0.997751	0.997751	0.997751	0.997751	0.997751	0.997376	0.997751	0.997751	0.997658	0.997658	0.995966	0.992092	0.991997	0.994268	0.995683	1	0.992187	0.99747	0.997751	0.997376	0.997376	0.997376	0.997094	0.997094
MN122079.1|China|Homo_sapiens|2018	0.993418	0.994456	0.994362	0.994456	0.994268	0.994456	0.994362	0.99181	0.994456	0.994456	0.994456	0.992661	0.994456	0.994456	0.994456	0.994456	0.994456	0.994456	0.994456	0.994456	0.994456	0.994079	0.994456	0.994456	0.994362	0.994362	0.992472	0.999906	0.999813	0.990953	0.992186	0.992187	1	0.994362	0.994456	0.994079	0.994079	0.994079	0.993796	0.993985
ON408106.1|China|Ixodes_persulcatus|2020	0.998596	0.999719	0.999626	0.999719	0.999532	0.999719	0.999626	0.997095	0.999719	0.999719	0.999719	0.997939	0.999719	0.999719	0.999719	0.999719	0.999719	0.999719	0.999719	0.999719	0.999719	0.999345	0.999719	0.999719	0.999626	0.999626	0.997752	0.994267	0.994172	0.996248	0.99747	0.99747	0.994362	1	0.999719	0.999345	0.999345	0.999345	0.999064	0.999064
ON408104.1|China|Ixodes_persulcatus|2021	0.998877	1	0.999906	1	0.999813	1	0.999906	0.997377	1	1	1	0.998033	1	1	1	1	1	1	1	1	1	0.999626	1	1	0.999906	0.999906	0.998033	0.994361	0.994267	0.99653	0.997751	0.997751	0.994456	0.999719	1	0.999626	0.999626	0.999626	0.999345	0.999345
ON408102.1|China|Ixodes_persulcatus|2021	0.998502	0.999626	0.999532	0.999626	0.999439	0.999626	0.999532	0.997001	0.999626	0.999626	0.999626	0.997846	0.999626	0.999626	0.999626	0.999626	0.999626	0.999626	0.999626	0.999626	0.999626	0.999251	0.999626	0.999626	0.999532	0.999532	0.997658	0.993984	0.993889	0.996342	0.997376	0.997376	0.994079	0.999345	0.999626	1	0.999251	0.999251	0.998971	0.99897
ON408100.1|China|Ixodes_persulcatus|2021	0.998502	0.999626	0.999532	0.999626	0.999439	0.999626	0.999532	0.997001	0.999626	0.999626	0.999626	0.997658	0.999626	0.999626	0.999626	0.999626	0.999626	0.999626	0.999626	0.999626	0.999626	0.999251	0.999626	0.999626	0.999532	0.999532	0.997658	0.993984	0.993889	0.996153	0.997376	0.997376	0.994079	0.999345	0.999626	0.999251	1	0.999251	0.998971	0.99897
ON408098.1|China|Ixodes_persulcatus|2021	0.998502	0.999626	0.999532	0.999626	0.999439	0.999626	0.999532	0.997001	0.999626	0.999626	0.999626	0.997658	0.999626	0.999626	0.999626	0.999626	0.999626	0.999626	0.999626	0.999626	0.999626	0.999251	0.999626	0.999626	0.999532	0.999532	0.997658	0.993984	0.99389	0.996154	0.997376	0.997376	0.994079	0.999345	0.999626	0.999251	0.999251	1	0.999158	0.999158
ON408096.1|China|Ixodes_persulcatus|2021	0.998221	0.999345	0.999251	0.999345	0.999158	0.999345	0.999251	0.996719	0.999345	0.999345	0.999345	0.997377	0.999345	0.999345	0.999345	0.999345	0.999345	0.999345	0.999345	0.999345	0.999345	0.998971	0.999345	0.999345	0.999251	0.999251	0.997376	0.993701	0.993606	0.995871	0.997094	0.997094	0.993796	0.999064	0.999345	0.998971	0.998971	0.999158	1	0.998689
ON408094.1|China|Ixodes_persulcatus|2021	0.998221	0.999345	0.999251	0.999345	0.999345	0.999345	0.999251	0.996719	0.999345	0.999345	0.999345	0.997376	0.999345	0.999345	0.999345	0.999345	0.999345	0.999345	0.999345	0.999345	0.999345	0.99897	0.999345	0.999345	0.999439	0.999439	0.997376	0.99389	0.993795	0.995871	0.997094	0.997094	0.993985	0.999064	0.999345	0.99897	0.99897	0.999158	0.998689	1

## Sheet: Mukawa phlebovirus
S
	NC_043511.1|Japan|Ixodes_persulcatus|2013	LC063769.1|Japan|Ixodes_persulcatus|2013	MKWV_THQG1701	MKWV_THQG1702	MKWV_THQG1707A	MKWV_YBQG1713	MKWV_YBQG1715	MKWV_BSQG1721	MKWV_BSQG1723	MKWV_THQG1746	MKWV_THQG1748	ON408131.1|China|Ixodes_persulcatus|2020	ON408116.1|China|Ixodes_persulcatus|2021	ON408119.1|China|Ixodes_persulcatus|2021	ON408122.1|China|Ixodes_persulcatus|2021	ON408125.1|China|Ixodes_persulcatus|2021	ON408128.1|China|Ixodes_persulcatus|2021	OM066890.1|China|Haemaphysalis_concinna|2021
NC_043511.1|Japan|Ixodes_persulcatus|2013	1	1	0.981048	0.979113	0.958521	0.96845	0.968426	0.98966	0.984882	0.986813	0.959517	0.942232	0.935994	0.93276	0.935927	0.937014	0.942269	0.944192
LC063769.1|Japan|Ixodes_persulcatus|2013	1	1	0.981048	0.979113	0.958521	0.96845	0.968426	0.98966	0.984882	0.986813	0.959517	0.942232	0.935994	0.93276	0.935927	0.937014	0.942269	0.944192
MKWV_THQG1701	0.981048	0.981048	1	0.990615	0.976274	0.985888	0.980112	0.985859	0.985859	0.98871	0.977241	0.960528	0.948444	0.941235	0.944345	0.945409	0.954553	0.962446
MKWV_THQG1702	0.979113	0.979113	0.990615	1	0.966519	0.97822	0.974294	0.98585	0.98585	0.988703	0.967501	0.9565	0.952433	0.943219	0.946322	0.947382	0.958579	0.954436
MKWV_THQG1707A	0.958521	0.958521	0.976274	0.966519	1	0.983001	0.977212	0.963535	0.9655	0.96845	0.9972	0.966455	0.941258	0.94125	0.942322	0.943389	0.950571	0.973304
MKWV_YBQG1713	0.96845	0.96845	0.985888	0.97822	0.983001	1	0.984891	0.973368	0.977232	0.976271	0.983958	0.961521	0.94135	0.940207	0.942307	0.94236	0.949555	0.963447
MKWV_YBQG1715	0.968426	0.968426	0.980112	0.974294	0.977212	0.984891	1	0.969399	0.973295	0.972326	0.978179	0.955504	0.939234	0.936029	0.942352	0.942405	0.946565	0.961482
MKWV_BSQG1721	0.98966	0.98966	0.985859	0.98585	0.963535	0.973368	0.969399	1	0.993439	0.991566	0.964523	0.949426	0.943271	0.942148	0.945259	0.946322	0.949458	0.951373
MKWV_BSQG1723	0.984882	0.984882	0.985859	0.98585	0.9655	0.977232	0.973295	0.993439	1	0.987761	0.966485	0.950432	0.943271	0.943167	0.946273	0.947334	0.949458	0.951373
MKWV_THQG1746	0.986813	0.986813	0.98871	0.988703	0.96845	0.976271	0.972326	0.991566	0.987761	1	0.967468	0.951449	0.94428	0.94009	0.944236	0.945302	0.950457	0.952384
MKWV_THQG1748	0.959517	0.959517	0.977241	0.967501	0.9972	0.983958	0.978179	0.964523	0.966485	0.967468	1	0.964482	0.942283	0.939194	0.941297	0.942367	0.951579	0.972329
ON408131.1|China|Ixodes_persulcatus|2020	0.942232	0.942232	0.960528	0.9565	0.966455	0.961521	0.955504	0.949426	0.950432	0.951449	0.964482	1	0.943144	0.970401	0.94732	0.948378	0.947402	0.965329
ON408116.1|China|Ixodes_persulcatus|2021	0.935994	0.935994	0.948444	0.952433	0.941258	0.94135	0.939234	0.943271	0.943271	0.94428	0.942283	0.943144	1	0.94406	0.94827	0.949326	0.971335	0.953362
ON408119.1|China|Ixodes_persulcatus|2021	0.93276	0.93276	0.941235	0.943219	0.94125	0.940207	0.936029	0.942148	0.943167	0.94009	0.939194	0.970401	0.94406	1	0.955297	0.956338	0.946293	0.939955
ON408122.1|China|Ixodes_persulcatus|2021	0.935927	0.935927	0.944345	0.946322	0.942322	0.942307	0.942352	0.945259	0.946273	0.944236	0.941297	0.94732	0.94827	0.955297	1	0.999067	0.94947	0.943189
ON408125.1|China|Ixodes_persulcatus|2021	0.937014	0.937014	0.945409	0.947382	0.943389	0.94236	0.942405	0.946322	0.947334	0.945302	0.942367	0.948378	0.949326	0.956338	0.999067	1	0.95052	0.944258
ON408128.1|China|Ixodes_persulcatus|2021	0.942269	0.942269	0.954553	0.958579	0.950571	0.949555	0.946565	0.949458	0.949458	0.950457	0.951579	0.947402	0.971335	0.946293	0.94947	0.95052	1	0.953452
OM066890.1|China|Haemaphysalis_concinna|2021	0.944192	0.944192	0.962446	0.954436	0.973304	0.963447	0.961482	0.951373	0.951373	0.952384	0.972329	0.965329	0.953362	0.939955	0.943189	0.944258	0.953452	1
M
	NC_043509.1|Japan|Ixodes_persulcatus|2013	LC063768.1|Japan|Ixodes_persulcatus|2013	MKWV_THQG1701	MKWV_THQG1702	MKWV_THQG1707A	MKWV_YBQG1713	MKWV_YBQG1715	MKWV_BSQG1721	MKWV_BSQG1723	MKWV_THQG1746	MKWV_THQG1748	ON408130.1|China|Ixodes_persulcatus|2020	ON408115.1|China|Ixodes_persulcatus|2021	ON408118.1|China|Ixodes_persulcatus|2021	ON408121.1|China|Ixodes_persulcatus|2021	ON408124.1|China|Ixodes_persulcatus|2021	ON408127.1|China|Ixodes_persulcatus|2021	OM066889.1|China|Haemaphysalis_concinna|2021
NC_043509.1|Japan|Ixodes_persulcatus|2013	1	1	0.983209	0.98018	0.983374	0.985319	0.984443	0.983032	0.980541	0.980897	0.981087	0.955978	0.945807	0.947407	0.95601	0.955817	0.955185	0.999836
LC063768.1|Japan|Ixodes_persulcatus|2013	1	1	0.983209	0.98018	0.983374	0.985319	0.984443	0.983032	0.980541	0.980897	0.981087	0.955978	0.945807	0.947407	0.95601	0.955817	0.955185	0.999836
MKWV_THQG1701	0.983209	0.983209	1	0.992843	0.990989	0.986011	0.987915	0.990995	0.990659	0.98945	0.989453	0.973945	0.948438	0.95043	0.973595	0.973413	0.972838	0.983383
MKWV_THQG1702	0.98018	0.98018	0.992843	1	0.98527	0.983019	0.983529	0.984756	0.984413	0.992011	0.983697	0.97525	0.947241	0.949459	0.972316	0.972134	0.975798	0.980356
MKWV_THQG1707A	0.983374	0.983374	0.990989	0.98527	1	0.985309	0.987219	0.989286	0.987209	0.984583	0.99654	0.968129	0.945287	0.950332	0.967394	0.967208	0.965852	0.983548
MKWV_YBQG1713	0.985319	0.985319	0.986011	0.983019	0.985309	1	0.99082	0.986012	0.984608	0.981976	0.984781	0.966108	0.946178	0.949404	0.966693	0.966508	0.962117	0.985146
MKWV_YBQG1715	0.984443	0.984443	0.987915	0.983529	0.987219	0.99082	1	0.987915	0.986525	0.983193	0.985311	0.968935	0.945646	0.948861	0.96858	0.968396	0.965553	0.984617
MKWV_BSQG1721	0.983032	0.983032	0.990995	0.984756	0.989286	0.986012	0.987915	1	0.996372	0.984252	0.98808	0.968163	0.946367	0.947972	0.968562	0.968378	0.965525	0.982858
MKWV_BSQG1723	0.980541	0.980541	0.990659	0.984413	0.987209	0.984608	0.986525	0.996372	1	0.983909	0.986341	0.969678	0.946752	0.947565	0.97063	0.970447	0.967243	0.980717
MKWV_THQG1746	0.980897	0.980897	0.98945	0.992011	0.984583	0.981976	0.983193	0.984252	0.983909	1	0.983004	0.971591	0.945031	0.947479	0.969365	0.969181	0.97232	0.981073
MKWV_THQG1748	0.981087	0.981087	0.989453	0.983697	0.99654	0.984781	0.985311	0.98808	0.986341	0.983004	1	0.968679	0.945285	0.950353	0.967945	0.96776	0.965278	0.980911
ON408130.1|China|Ixodes_persulcatus|2020	0.955978	0.955978	0.973945	0.97525	0.968129	0.966108	0.968935	0.968163	0.969678	0.971591	0.968679	1	0.951458	0.955075	0.991321	0.991151	0.98477	0.956172
ON408115.1|China|Ixodes_persulcatus|2021	0.945807	0.945807	0.948438	0.947241	0.945287	0.946178	0.945646	0.946367	0.946752	0.945031	0.945285	0.951458	1	0.979137	0.951045	0.950848	0.950273	0.946008
ON408118.1|China|Ixodes_persulcatus|2021	0.947407	0.947407	0.95043	0.949459	0.950332	0.949404	0.948861	0.947972	0.947565	0.947479	0.950353	0.955075	0.979137	1	0.954036	0.953841	0.952093	0.947407
ON408121.1|China|Ixodes_persulcatus|2021	0.95601	0.95601	0.973595	0.972316	0.967394	0.966693	0.96858	0.968562	0.97063	0.969365	0.967945	0.991321	0.951045	0.954036	1	0.999836	0.981961	0.956203
ON408124.1|China|Ixodes_persulcatus|2021	0.955817	0.955817	0.973413	0.972134	0.967208	0.966508	0.968396	0.968378	0.970447	0.969181	0.96776	0.991151	0.950848	0.953841	0.999836	1	0.981786	0.95601
ON408127.1|China|Ixodes_persulcatus|2021	0.955185	0.955185	0.972838	0.975798	0.965852	0.962117	0.965553	0.965525	0.967243	0.97232	0.965278	0.98477	0.950273	0.952093	0.981961	0.981786	1	0.955379
OM066889.1|China|Haemaphysalis_concinna|2021	0.999836	0.999836	0.983383	0.980356	0.983548	0.985146	0.984617	0.982858	0.980717	0.981073	0.980911	0.956172	0.946008	0.947407	0.956203	0.95601	0.955379	1
L
	NC_043510.1|Japan|Ixodes_persulcatus|2013	LC063770.1|Japan|Ixodes_persulcatus|2013	MKWV_THQG1701	MKWV_THQG1702	MKWV_THQG1707A	MKWV_YBQG1713	MKWV_YBQG1715	MKWV_BSQG1721	MKWV_BSQG1723	MKWV_THQG1746	MKWV_THQG1748	ON812167.1|China|Ixodes_persulcatus|2019	ON812249.1|China|Ixodes_persulcatus|2019	ON812257.1|China|Dermacentor_silvarum|2019	ON812263.1|China|Ixodes_persulcatus|2019	ON812303.1|China|Ixodes_persulcatus|2019	ON812312.1|China|Ixodes_persulcatus|2019	ON812314.1|China|Ixodes_persulcatus|2019	ON408129.1|China|Ixodes_persulcatus|2020	ON408114.1|China|Ixodes_persulcatus|2021	ON408117.1|China|Ixodes_persulcatus|2021	ON408120.1|China|Ixodes_persulcatus|2021	ON408123.1|China|Ixodes_persulcatus|2021	ON408126.1|China|Ixodes_persulcatus|2021
NC_043510.1|Japan|Ixodes_persulcatus|2013	1	1	0.96002	0.974841	0.971912	0.951796	0.953325	0.961955	0.964074	0.970413	0.960612	0.92436	0.922081	0.92656	0.923277	0.934543	0.921874	0.93529	0.93001	0.926108	0.920243	0.922217	0.922217	0.922547
LC063770.1|Japan|Ixodes_persulcatus|2013	1	1	0.96002	0.974841	0.971912	0.951796	0.953325	0.961955	0.964074	0.970413	0.960612	0.92436	0.922081	0.92656	0.923277	0.934543	0.921874	0.93529	0.93001	0.926108	0.920243	0.922217	0.922217	0.922547
MKWV_THQG1701	0.96002	0.96002	1	0.964684	0.963398	0.979005	0.978376	0.949195	0.955903	0.958495	0.953925	0.940095	0.936996	0.937146	0.935453	0.965762	0.928724	0.967906	0.953274	0.937141	0.932382	0.937351	0.937351	0.938308
MKWV_THQG1702	0.974841	0.974841	0.964684	1	0.983335	0.952409	0.953489	0.970282	0.973401	0.980249	0.974008	0.950491	0.947226	0.941851	0.94001	0.93701	0.925141	0.939943	0.944985	0.9423	0.937979	0.945857	0.945857	0.948306
MKWV_THQG1707A	0.971912	0.971912	0.963398	0.983335	1	0.951736	0.953046	0.968542	0.971026	0.975254	0.971902	0.950491	0.94809	0.941864	0.941745	0.937187	0.923004	0.938371	0.945142	0.943628	0.937513	0.946731	0.946731	0.949608
MKWV_YBQG1713	0.951796	0.951796	0.979005	0.952409	0.951736	1	0.991743	0.940148	0.947609	0.944506	0.94513	0.928337	0.926069	0.9283	0.92724	0.96574	0.922703	0.967457	0.949545	0.928751	0.922063	0.926204	0.926204	0.92651
MKWV_YBQG1715	0.953325	0.953325	0.978376	0.953489	0.953046	0.991743	1	0.940157	0.948704	0.944957	0.94558	0.928793	0.92608	0.928746	0.926348	0.963811	0.922703	0.964696	0.947995	0.928751	0.921378	0.926885	0.926885	0.926968
MKWV_BSQG1721	0.961955	0.961955	0.949195	0.970282	0.968542	0.940148	0.940157	1	0.986434	0.96496	0.962186	0.946832	0.942674	0.94189	0.939831	0.931196	0.920589	0.931941	0.937673	0.943008	0.938011	0.94218	0.94218	0.943334
MKWV_BSQG1723	0.964074	0.964074	0.955903	0.973401	0.971026	0.947609	0.948704	0.986434	1	0.967041	0.963857	0.947427	0.943702	0.940274	0.940659	0.933391	0.922388	0.935247	0.940537	0.942044	0.937737	0.943209	0.943209	0.944362
MKWV_THQG1746	0.970413	0.970413	0.958495	0.980249	0.975254	0.944506	0.944957	0.96496	0.967041	1	0.972091	0.954209	0.951606	0.943419	0.941126	0.935012	0.924384	0.937299	0.944579	0.942979	0.939774	0.94831	0.94831	0.949451
MKWV_THQG1748	0.960612	0.960612	0.953925	0.974008	0.971902	0.94513	0.94558	0.962186	0.963857	0.972091	1	0.964076	0.961092	0.944293	0.947045	0.931516	0.91881	0.930485	0.941851	0.945391	0.944632	0.956775	0.956775	0.958531
ON812167.1|China|Ixodes_persulcatus|2019	0.92436	0.92436	0.940095	0.950491	0.950491	0.928337	0.928793	0.946832	0.947427	0.954209	0.964076	1	0.992956	0.96151	0.966454	0.931526	0.922714	0.933396	0.962528	0.962153	0.966888	0.98521	0.98521	0.988286
ON812249.1|China|Ixodes_persulcatus|2019	0.922081	0.922081	0.936996	0.947226	0.94809	0.926069	0.92608	0.942674	0.943702	0.951606	0.961092	0.992956	1	0.959579	0.964546	0.929302	0.920213	0.930047	0.960609	0.960224	0.964348	0.983158	0.983158	0.98604
ON812257.1|China|Dermacentor_silvarum|2019	0.92656	0.92656	0.937146	0.941851	0.941864	0.9283	0.928746	0.94189	0.940274	0.943419	0.944293	0.96151	0.959579	1	0.958516	0.928354	0.922738	0.931145	0.94622	0.992547	0.958093	0.956954	0.956954	0.95957
ON812263.1|China|Ixodes_persulcatus|2019	0.923277	0.923277	0.935453	0.94001	0.941745	0.92724	0.926348	0.939831	0.940659	0.941126	0.947045	0.966454	0.964546	0.958516	1	0.929524	0.922258	0.929365	0.949106	0.959587	0.96943	0.961741	0.961741	0.963477
ON812303.1|China|Ixodes_persulcatus|2019	0.934543	0.934543	0.965762	0.93701	0.937187	0.96574	0.963811	0.931196	0.933391	0.935012	0.931516	0.931526	0.929302	0.928354	0.929524	1	0.92439	0.979861	0.958492	0.929059	0.925489	0.930091	0.930091	0.929503
ON812312.1|China|Ixodes_persulcatus|2019	0.921874	0.921874	0.928724	0.925141	0.923004	0.922703	0.922703	0.920589	0.922388	0.924384	0.91881	0.922714	0.920213	0.922738	0.922258	0.92439	1	0.925354	0.924286	0.922709	0.91862	0.921494	0.921494	0.920866
ON812314.1|China|Ixodes_persulcatus|2019	0.93529	0.93529	0.967906	0.939943	0.938371	0.967457	0.964696	0.931941	0.935247	0.937299	0.930485	0.933396	0.930047	0.931145	0.929365	0.979861	0.925354	1	0.957881	0.931181	0.926937	0.92972	0.92972	0.931597
ON408129.1|China|Ixodes_persulcatus|2020	0.93001	0.93001	0.953274	0.944985	0.945142	0.949545	0.947995	0.937673	0.940537	0.944579	0.941851	0.962528	0.960609	0.94622	0.949106	0.958492	0.924286	0.957881	1	0.946247	0.946932	0.959272	0.959272	0.963787
ON408114.1|China|Ixodes_persulcatus|2021	0.926108	0.926108	0.937141	0.9423	0.943628	0.928751	0.928751	0.943008	0.942044	0.942979	0.945391	0.962153	0.960224	0.992547	0.959587	0.929059	0.922709	0.931181	0.946247	1	0.95789	0.95782	0.95782	0.95936
ON408117.1|China|Ixodes_persulcatus|2021	0.920243	0.920243	0.932382	0.937979	0.937513	0.922063	0.921378	0.938011	0.937737	0.939774	0.944632	0.966888	0.964348	0.958093	0.96943	0.925489	0.91862	0.926937	0.946932	0.95789	1	0.962387	0.962387	0.964336
ON408120.1|China|Ixodes_persulcatus|2021	0.922217	0.922217	0.937351	0.945857	0.946731	0.926204	0.926885	0.94218	0.943209	0.94831	0.956775	0.98521	0.983158	0.956954	0.961741	0.930091	0.921494	0.92972	0.959272	0.95782	0.962387	1	1	0.983972
ON408123.1|China|Ixodes_persulcatus|2021	0.922217	0.922217	0.937351	0.945857	0.946731	0.926204	0.926885	0.94218	0.943209	0.94831	0.956775	0.98521	0.983158	0.956954	0.961741	0.930091	0.921494	0.92972	0.959272	0.95782	0.962387	1	1	0.983972
ON408126.1|China|Ixodes_persulcatus|2021	0.922547	0.922547	0.938308	0.948306	0.949608	0.92651	0.926968	0.943334	0.944362	0.949451	0.958531	0.988286	0.98604	0.95957	0.963477	0.929503	0.920866	0.931597	0.963787	0.95936	0.964336	0.983972	0.983972	1

## Sheet: Mudanjiang phlebovirus
S
	MDJV_BSQG1731	MDJV_BSQG1738	MDJV_THQG1749	ON408134.1|China|Ixodes_persulcatus|2021	ON408137.1|China|Ixodes_persulcatus|2021
MDJV_BSQG1731	1	0.999429	0.992525	0.988466	0.954279
MDJV_BSQG1738	0.999429	1	0.993106	0.989053	0.954914
MDJV_THQG1749	0.992525	0.993106	1	0.992535	0.960452
ON408134.1|China|Ixodes_persulcatus|2021	0.988466	0.989053	0.992535	1	0.95987
ON408137.1|China|Ixodes_persulcatus|2021	0.954279	0.954914	0.960452	0.95987	1
M
	MDJV_BSQG1731	MDJV_BSQG1738	MDJV_THQG1749	ON408133.1|China|Ixodes_persulcatus|2021	ON408136.1|China|Ixodes_persulcatus|2021
MDJV_BSQG1731	1	0.999909	0.997036	0.996654	0.996278
MDJV_BSQG1738	0.999909	1	0.996942	0.99656	0.996184
MDJV_THQG1749	0.997036	0.996942	1	0.996653	0.996469
ON408133.1|China|Ixodes_persulcatus|2021	0.996654	0.99656	0.996653	1	0.996274
ON408136.1|China|Ixodes_persulcatus|2021	0.996278	0.996184	0.996469	0.996274	1
L
	NY-JLQG-31|China|Ixodes_persulcatus|2017	NY-JLQG-38|China|Ixodes_persulcatus|2017	NY-JLQG-49|China|Ixodes_persulcatus|2017	ON408132.1|China|Ixodes_persulcatus|2021	ON408135.1|China|Ixodes_persulcatus|2021
MDJV_BSQG1731	1	0.999844	0.988795	0.990231	0.949203
MDJV_BSQG1738	0.999844	1	0.988955	0.99039	0.949374
MDJV_THQG1749	0.988795	0.988955	1	0.990064	0.948996
ON408132.1|China|Ixodes_persulcatus|2021	0.990231	0.99039	0.990064	1	0.950205
ON408135.1|China|Ixodes_persulcatus|2021	0.949203	0.949374	0.948996	0.950205	1

## Sheet: Sara tick phlebovirus
S
	STPV_YBQG1711	STPV_YBQG1713	STPV_YBQG1714	STPV_YBQG1715	STPV_YBQG1716	STPV_YBQG1717	STPV_YBQG1719	STPV_BSQG1720	STPV_BSQG1721	STPV_BSQG1722	STPV_BSQG1723	STPV_BSQG1724A	STPV_BSQG1725	STPV_BSQG1727	STPV_BSQG1730	STPV_BSQG1731	STPV_BSQG1732	STPV_BSQG1734	STPV_BSQG1736	STPV_YBQG1739	MN542367.1|Russia|Ixodes_persulcatus|2018	ON408149.1|China|no|2021	ON408147.1|China|no|2021	ON408145.1|China|no|2021	ON408143.1|China|no|2021	ON408141.1|China|no|2021	ON408139.1|China|no|2021
STPV_YBQG1711	1	1	1	1	1	1	1	1	1	1	1	1	1	1	1	1	1	1	0.999168	1	0.992455	1	1	0.997499	0.999168	0.997499	0.998334
STPV_YBQG1713	1	1	1	1	1	1	1	1	1	1	1	1	1	1	1	1	1	1	0.999168	1	0.992455	1	1	0.997499	0.999168	0.997499	0.998334
STPV_YBQG1714	1	1	1	1	1	1	1	1	1	1	1	1	1	1	1	1	1	1	0.999168	1	0.992455	1	1	0.997499	0.999168	0.997499	0.998334
STPV_YBQG1715	1	1	1	1	1	1	1	1	1	1	1	1	1	1	1	1	1	1	0.999168	1	0.992455	1	1	0.997499	0.999168	0.997499	0.998334
STPV_YBQG1716	1	1	1	1	1	1	1	1	1	1	1	1	1	1	1	1	1	1	0.999168	1	0.992455	1	1	0.997499	0.999168	0.997499	0.998334
STPV_YBQG1717	1	1	1	1	1	1	1	1	1	1	1	1	1	1	1	1	1	1	0.999168	1	0.992455	1	1	0.997499	0.999168	0.997499	0.998334
STPV_YBQG1719	1	1	1	1	1	1	1	1	1	1	1	1	1	1	1	1	1	1	0.999168	1	0.992455	1	1	0.997499	0.999168	0.997499	0.998334
STPV_BSQG1720	1	1	1	1	1	1	1	1	1	1	1	1	1	1	1	1	1	1	0.999168	1	0.992455	1	1	0.997499	0.999168	0.997499	0.998334
STPV_BSQG1721	1	1	1	1	1	1	1	1	1	1	1	1	1	1	1	1	1	1	0.999168	1	0.992455	1	1	0.997499	0.999168	0.997499	0.998334
STPV_BSQG1722	1	1	1	1	1	1	1	1	1	1	1	1	1	1	1	1	1	1	0.999168	1	0.992455	1	1	0.997499	0.999168	0.997499	0.998334
STPV_BSQG1723	1	1	1	1	1	1	1	1	1	1	1	1	1	1	1	1	1	1	0.999168	1	0.992455	1	1	0.997499	0.999168	0.997499	0.998334
STPV_BSQG1724A	1	1	1	1	1	1	1	1	1	1	1	1	1	1	1	1	1	1	0.999168	1	0.992455	1	1	0.997499	0.999168	0.997499	0.998334
STPV_BSQG1725	1	1	1	1	1	1	1	1	1	1	1	1	1	1	1	1	1	1	0.999168	1	0.992455	1	1	0.997499	0.999168	0.997499	0.998334
STPV_BSQG1727	1	1	1	1	1	1	1	1	1	1	1	1	1	1	1	1	1	1	0.999168	1	0.992455	1	1	0.997499	0.999168	0.997499	0.998334
STPV_BSQG1730	1	1	1	1	1	1	1	1	1	1	1	1	1	1	1	1	1	1	0.999168	1	0.992455	1	1	0.997499	0.999168	0.997499	0.998334
STPV_BSQG1731	1	1	1	1	1	1	1	1	1	1	1	1	1	1	1	1	1	1	0.999168	1	0.992455	1	1	0.997499	0.999168	0.997499	0.998334
STPV_BSQG1732	1	1	1	1	1	1	1	1	1	1	1	1	1	1	1	1	1	1	0.999168	1	0.992455	1	1	0.997499	0.999168	0.997499	0.998334
STPV_BSQG1734	1	1	1	1	1	1	1	1	1	1	1	1	1	1	1	1	1	1	0.999168	1	0.992455	1	1	0.997499	0.999168	0.997499	0.998334
STPV_BSQG1736	0.999168	0.999168	0.999168	0.999168	0.999168	0.999168	0.999168	0.999168	0.999168	0.999168	0.999168	0.999168	0.999168	0.999168	0.999168	0.999168	0.999168	0.999168	1	0.999168	0.99161	0.999168	0.999168	0.996663	0.998334	0.996663	0.997499
STPV_YBQG1739	1	1	1	1	1	1	1	1	1	1	1	1	1	1	1	1	1	1	0.999168	1	0.992455	1	1	0.997499	0.999168	0.997499	0.998334
MN542367.1|Russia|Ixodes_persulcatus|2018	0.992455	0.992455	0.992455	0.992455	0.992455	0.992455	0.992455	0.992455	0.992455	0.992455	0.992455	0.992455	0.992455	0.992455	0.992455	0.992455	0.992455	0.992455	0.99161	0.992455	1	0.992455	0.992455	0.99161	0.99161	0.99161	0.990765
ON408149.1|China|no|2021	1	1	1	1	1	1	1	1	1	1	1	1	1	1	1	1	1	1	0.999168	1	0.992455	1	1	0.997499	0.999168	0.997499	0.998334
ON408147.1|China|no|2021	1	1	1	1	1	1	1	1	1	1	1	1	1	1	1	1	1	1	0.999168	1	0.992455	1	1	0.997499	0.999168	0.997499	0.998334
ON408145.1|China|no|2021	0.997499	0.997499	0.997499	0.997499	0.997499	0.997499	0.997499	0.997499	0.997499	0.997499	0.997499	0.997499	0.997499	0.997499	0.997499	0.997499	0.997499	0.997499	0.996663	0.997499	0.99161	0.997499	0.997499	1	0.998334	1	0.999168
ON408143.1|China|no|2021	0.999168	0.999168	0.999168	0.999168	0.999168	0.999168	0.999168	0.999168	0.999168	0.999168	0.999168	0.999168	0.999168	0.999168	0.999168	0.999168	0.999168	0.999168	0.998334	0.999168	0.99161	0.999168	0.999168	0.998334	1	0.998334	0.999168
ON408141.1|China|no|2021	0.997499	0.997499	0.997499	0.997499	0.997499	0.997499	0.997499	0.997499	0.997499	0.997499	0.997499	0.997499	0.997499	0.997499	0.997499	0.997499	0.997499	0.997499	0.996663	0.997499	0.99161	0.997499	0.997499	1	0.998334	1	0.999168
ON408139.1|China|no|2021	0.998334	0.998334	0.998334	0.998334	0.998334	0.998334	0.998334	0.998334	0.998334	0.998334	0.998334	0.998334	0.998334	0.998334	0.998334	0.998334	0.998334	0.998334	0.997499	0.998334	0.990765	0.998334	0.998334	0.999168	0.999168	0.999168	1
L
	STPV_YBQG1711	STPV_YBQG1713	STPV_YBQG1714	STPV_YBQG1715	STPV_YBQG1716	STPV_YBQG1717	STPV_YBQG1719	STPV_BSQG1720	STPV_BSQG1721	STPV_BSQG1722	STPV_BSQG1723	STPV_BSQG1724A	STPV_BSQG1725	STPV_BSQG1727	STPV_BSQG1730	STPV_BSQG1731	STPV_BSQG1732	STPV_BSQG1734	STPV_BSQG1736	STPV_YBQG1739	MN542368.1|Russia|Ixodes_persulcatus|2018	ON812309.1|China|Ixodes_persulcatus|2019	ON812316.1|China|Ixodes_persulcatus|2019	ON812315.1|China|Ixodes_persulcatus|2019	ON812313.1|China|Ixodes_persulcatus|2019	ON812311.1|China|Ixodes_persulcatus|2019	ON812310.1|China|Ixodes_persulcatus|2019	ON812308.1|China|Ixodes_persulcatus|2019	ON812307.1|China|Ixodes_persulcatus|2019	ON812306.1|China|Ixodes_persulcatus|2019	ON812305.1|China|Ixodes_persulcatus|2019	ON812254.1|China|Ixodes_persulcatus|2019	ON812253.1|China|Ixodes_persulcatus|2019	ON812251.1|China|Ixodes_persulcatus|2019	ON812168.1|China|Ixodes_persulcatus|2019	ON408148.1|China|no|2021	ON408146.1|China|no|2021	ON408144.1|China|no|2021	ON408142.1|China|no|2021	ON408140.1|China|no|2021	ON408138.1|China|no|2021
STPV_YBQG1711	1	1	0.999084	1	1	1	1	1	1	1	1	1	1	1	1	0.999917	1	0.999501	0.998083	0.998918	0.994102	0.998751	0.998332	0.998081	0.99875	0.998667	0.999418	0.998751	0.999584	0.999584	0.929667	0.999584	0.998165	0.99875	0.998166	0.999418	1	0.999834	0.999834	0.999917	1
STPV_YBQG1713	1	1	0.999084	1	1	1	1	1	1	1	1	1	1	1	1	0.999917	1	0.999501	0.998083	0.998918	0.994102	0.998751	0.998332	0.998081	0.99875	0.998667	0.999418	0.998751	0.999584	0.999584	0.929667	0.999584	0.998165	0.99875	0.998166	0.999418	1	0.999834	0.999834	0.999917	1
STPV_YBQG1714	0.999084	0.999084	1	0.999084	0.999084	0.999084	0.999084	0.999084	0.999084	0.999084	0.999084	0.999084	0.999084	0.999084	0.999084	0.999001	0.999084	0.998583	0.997161	0.997998	0.993161	0.997831	0.997409	0.997158	0.997829	0.997914	0.9985	0.99783	0.998667	0.998667	0.929247	0.998667	0.99741	0.997829	0.997243	0.9985	0.999084	0.998918	0.998918	0.999001	0.999084
STPV_YBQG1715	1	1	0.999084	1	1	1	1	1	1	1	1	1	1	1	1	0.999917	1	0.999501	0.998083	0.998918	0.994102	0.998751	0.998332	0.998081	0.99875	0.998667	0.999418	0.998751	0.999584	0.999584	0.929667	0.999584	0.998165	0.99875	0.998166	0.999418	1	0.999834	0.999834	0.999917	1
STPV_YBQG1716	1	1	0.999084	1	1	1	1	1	1	1	1	1	1	1	1	0.999917	1	0.999501	0.998083	0.998918	0.994102	0.998751	0.998332	0.998081	0.99875	0.998667	0.999418	0.998751	0.999584	0.999584	0.929667	0.999584	0.998165	0.99875	0.998166	0.999418	1	0.999834	0.999834	0.999917	1
STPV_YBQG1717	1	1	0.999084	1	1	1	1	1	1	1	1	1	1	1	1	0.999917	1	0.999501	0.998083	0.998918	0.994102	0.998751	0.998332	0.998081	0.99875	0.998667	0.999418	0.998751	0.999584	0.999584	0.929667	0.999584	0.998165	0.99875	0.998166	0.999418	1	0.999834	0.999834	0.999917	1
STPV_YBQG1719	1	1	0.999084	1	1	1	1	1	1	1	1	1	1	1	1	0.999917	1	0.999501	0.998083	0.998918	0.994102	0.998751	0.998332	0.998081	0.99875	0.998667	0.999418	0.998751	0.999584	0.999584	0.929667	0.999584	0.998165	0.99875	0.998166	0.999418	1	0.999834	0.999834	0.999917	1
STPV_BSQG1720	1	1	0.999084	1	1	1	1	1	1	1	1	1	1	1	1	0.999917	1	0.999501	0.998083	0.998918	0.994102	0.998751	0.998332	0.998081	0.99875	0.998667	0.999418	0.998751	0.999584	0.999584	0.929667	0.999584	0.998165	0.99875	0.998166	0.999418	1	0.999834	0.999834	0.999917	1
STPV_BSQG1721	1	1	0.999084	1	1	1	1	1	1	1	1	1	1	1	1	0.999917	1	0.999501	0.998083	0.998918	0.994102	0.998751	0.998332	0.998081	0.99875	0.998667	0.999418	0.998751	0.999584	0.999584	0.929667	0.999584	0.998165	0.99875	0.998166	0.999418	1	0.999834	0.999834	0.999917	1
STPV_BSQG1722	1	1	0.999084	1	1	1	1	1	1	1	1	1	1	1	1	0.999917	1	0.999501	0.998083	0.998918	0.994102	0.998751	0.998332	0.998081	0.99875	0.998667	0.999418	0.998751	0.999584	0.999584	0.929667	0.999584	0.998165	0.99875	0.998166	0.999418	1	0.999834	0.999834	0.999917	1
STPV_BSQG1723	1	1	0.999084	1	1	1	1	1	1	1	1	1	1	1	1	0.999917	1	0.999501	0.998083	0.998918	0.994102	0.998751	0.998332	0.998081	0.99875	0.998667	0.999418	0.998751	0.999584	0.999584	0.929667	0.999584	0.998165	0.99875	0.998166	0.999418	1	0.999834	0.999834	0.999917	1
STPV_BSQG1724A	1	1	0.999084	1	1	1	1	1	1	1	1	1	1	1	1	0.999917	1	0.999501	0.998083	0.998918	0.994102	0.998751	0.998332	0.998081	0.99875	0.998667	0.999418	0.998751	0.999584	0.999584	0.929667	0.999584	0.998165	0.99875	0.998166	0.999418	1	0.999834	0.999834	0.999917	1
STPV_BSQG1725	1	1	0.999084	1	1	1	1	1	1	1	1	1	1	1	1	0.999917	1	0.999501	0.998083	0.998918	0.994102	0.998751	0.998332	0.998081	0.99875	0.998667	0.999418	0.998751	0.999584	0.999584	0.929667	0.999584	0.998165	0.99875	0.998166	0.999418	1	0.999834	0.999834	0.999917	1
STPV_BSQG1727	1	1	0.999084	1	1	1	1	1	1	1	1	1	1	1	1	0.999917	1	0.999501	0.998083	0.998918	0.994102	0.998751	0.998332	0.998081	0.99875	0.998667	0.999418	0.998751	0.999584	0.999584	0.929667	0.999584	0.998165	0.99875	0.998166	0.999418	1	0.999834	0.999834	0.999917	1
STPV_BSQG1730	1	1	0.999084	1	1	1	1	1	1	1	1	1	1	1	1	0.999917	1	0.999501	0.998083	0.998918	0.994102	0.998751	0.998332	0.998081	0.99875	0.998667	0.999418	0.998751	0.999584	0.999584	0.929667	0.999584	0.998165	0.99875	0.998166	0.999418	1	0.999834	0.999834	0.999917	1
STPV_BSQG1731	0.999917	0.999917	0.999001	0.999917	0.999917	0.999917	0.999917	0.999917	0.999917	0.999917	0.999917	0.999917	0.999917	0.999917	0.999917	1	0.999917	0.999418	0.998	0.998834	0.994016	0.998668	0.998248	0.997997	0.998667	0.998584	0.999335	0.998667	0.999501	0.999501	0.929776	0.999501	0.998081	0.998667	0.998082	0.999335	0.999917	0.999751	0.999751	0.999834	0.999917
STPV_BSQG1732	1	1	0.999084	1	1	1	1	1	1	1	1	1	1	1	1	0.999917	1	0.999501	0.998083	0.998918	0.994102	0.998751	0.998332	0.998081	0.99875	0.998667	0.999418	0.998751	0.999584	0.999584	0.929667	0.999584	0.998165	0.99875	0.998166	0.999418	1	0.999834	0.999834	0.999917	1
STPV_BSQG1734	0.999501	0.999501	0.998583	0.999501	0.999501	0.999501	0.999501	0.999501	0.999501	0.999501	0.999501	0.999501	0.999501	0.999501	0.999501	0.999418	0.999501	1	0.99758	0.998416	0.993588	0.998249	0.997997	0.997578	0.998248	0.998165	0.998918	0.998249	0.999168	0.999084	0.929215	0.999084	0.997662	0.998332	0.997663	0.998918	0.999501	0.999335	0.999335	0.999418	0.999501
STPV_BSQG1736	0.998083	0.998083	0.997161	0.998083	0.998083	0.998083	0.998083	0.998083	0.998083	0.998083	0.998083	0.998083	0.998083	0.998083	0.998083	0.998	0.998083	0.99758	1	0.996993	0.992481	0.996825	0.99657	0.996318	0.996991	0.99674	0.997498	0.996825	0.997664	0.997664	0.929372	0.997665	0.996234	0.996823	0.996236	0.997498	0.998083	0.997916	0.997916	0.998	0.998083
STPV_YBQG1739	0.998918	0.998918	0.997998	0.998918	0.998918	0.998918	0.998918	0.998918	0.998918	0.998918	0.998918	0.998918	0.998918	0.998918	0.998918	0.998834	0.998918	0.998416	0.996993	1	0.993076	0.997663	0.997242	0.99699	0.997997	0.997579	0.998334	0.997663	0.9985	0.9985	0.929679	0.9985	0.997074	0.997829	0.997076	0.998334	0.998918	0.998751	0.998751	0.998834	0.998918
MN542368.1|Russia|Ixodes_persulcatus|2018	0.994102	0.994102	0.993161	0.994102	0.994102	0.994102	0.994102	0.994102	0.994102	0.994102	0.994102	0.994102	0.994102	0.994102	0.994102	0.994016	0.994102	0.993588	0.992481	0.993076	1	0.993162	0.992728	0.992129	0.992987	0.993074	0.993506	0.993161	0.993673	0.993674	0.926897	0.993675	0.992474	0.992986	0.992305	0.993506	0.994102	0.993932	0.993931	0.994017	0.994102
ON812309.1|China|Ixodes_persulcatus|2019	0.998751	0.998751	0.997831	0.998751	0.998751	0.998751	0.998751	0.998751	0.998751	0.998751	0.998751	0.998751	0.998751	0.998751	0.998751	0.998668	0.998751	0.998249	0.996825	0.997663	0.993162	1	0.997074	0.996822	0.997494	0.999251	0.998167	0.999335	0.998333	0.998333	0.929432	0.998333	0.996907	0.997662	0.996908	0.998167	0.998751	0.998584	0.998584	0.998668	0.998751
ON812316.1|China|Ixodes_persulcatus|2019	0.998332	0.998332	0.997409	0.998332	0.998332	0.998332	0.998332	0.998332	0.998332	0.998332	0.998332	0.998332	0.998332	0.998332	0.998332	0.998248	0.998332	0.997997	0.99657	0.997242	0.992728	0.997074	1	0.996398	0.997156	0.996989	0.997746	0.997074	0.997913	0.99808	0.929766	0.997913	0.996821	0.997072	0.996485	0.997746	0.998332	0.998332	0.998332	0.998249	0.998332
ON812315.1|China|Ixodes_persulcatus|2019	0.998081	0.998081	0.997158	0.998081	0.998081	0.998081	0.998081	0.998081	0.998081	0.998081	0.998081	0.998081	0.998081	0.998081	0.998081	0.997997	0.998081	0.997578	0.996318	0.99699	0.992129	0.996822	0.996398	1	0.99682	0.996737	0.997495	0.996822	0.997661	0.997662	0.929286	0.997746	0.99623	0.99682	0.996569	0.99783	0.998081	0.997914	0.997914	0.997998	0.998081
ON812313.1|China|Ixodes_persulcatus|2019	0.99875	0.99875	0.997829	0.99875	0.99875	0.99875	0.99875	0.99875	0.99875	0.99875	0.99875	0.99875	0.99875	0.99875	0.99875	0.998667	0.99875	0.998248	0.996991	0.997997	0.992987	0.997494	0.997156	0.99682	1	0.997409	0.998165	0.997494	0.998332	0.998415	0.929229	0.998332	0.996904	0.99766	0.996906	0.998165	0.99875	0.998583	0.998583	0.998667	0.99875
ON812311.1|China|Ixodes_persulcatus|2019	0.998667	0.998667	0.997914	0.998667	0.998667	0.998667	0.998667	0.998667	0.998667	0.998667	0.998667	0.998667	0.998667	0.998667	0.998667	0.998584	0.998667	0.998165	0.99674	0.997579	0.993074	0.999251	0.996989	0.996737	0.997409	1	0.998082	0.999251	0.998249	0.998249	0.929648	0.998249	0.996821	0.997577	0.996823	0.998082	0.998667	0.9985	0.9985	0.998584	0.998667
ON812310.1|China|Ixodes_persulcatus|2019	0.999418	0.999418	0.9985	0.999418	0.999418	0.999418	0.999418	0.999418	0.999418	0.999418	0.999418	0.999418	0.999418	0.999418	0.999418	0.999335	0.999418	0.998918	0.997498	0.998334	0.993506	0.998167	0.997746	0.997495	0.998165	0.998082	1	0.998166	0.999001	0.999001	0.929037	0.999002	0.997579	0.998165	0.99758	0.998835	0.999418	0.999252	0.999252	0.999501	0.999418
ON812308.1|China|Ixodes_persulcatus|2019	0.998751	0.998751	0.99783	0.998751	0.998751	0.998751	0.998751	0.998751	0.998751	0.998751	0.998751	0.998751	0.998751	0.998751	0.998751	0.998667	0.998751	0.998249	0.996825	0.997663	0.993161	0.999335	0.997074	0.996822	0.997494	0.999251	0.998166	1	0.998333	0.998333	0.929645	0.998333	0.996906	0.997662	0.996908	0.998166	0.998751	0.998584	0.998584	0.998668	0.998751
ON812307.1|China|Ixodes_persulcatus|2019	0.999584	0.999584	0.998667	0.999584	0.999584	0.999584	0.999584	0.999584	0.999584	0.999584	0.999584	0.999584	0.999584	0.999584	0.999584	0.999501	0.999584	0.999168	0.997664	0.9985	0.993673	0.998333	0.997913	0.997661	0.998332	0.998249	0.999001	0.998333	1	0.999168	0.929542	0.999168	0.997746	0.998332	0.997747	0.999001	0.999584	0.999418	0.999418	0.999501	0.999584
ON812306.1|China|Ixodes_persulcatus|2019	0.999584	0.999584	0.998667	0.999584	0.999584	0.999584	0.999584	0.999584	0.999584	0.999584	0.999584	0.999584	0.999584	0.999584	0.999584	0.999501	0.999584	0.999084	0.997664	0.9985	0.993674	0.998333	0.99808	0.997662	0.998415	0.998249	0.999001	0.998333	0.999168	1	0.929537	0.999168	0.997746	0.998332	0.997747	0.999001	0.999584	0.999418	0.999418	0.999501	0.999584
ON812305.1|China|Ixodes_persulcatus|2019	0.929667	0.929667	0.929247	0.929667	0.929667	0.929667	0.929667	0.929667	0.929667	0.929667	0.929667	0.929667	0.929667	0.929667	0.929667	0.929776	0.929667	0.929215	0.929372	0.929679	0.926897	0.929432	0.929766	0.929286	0.929229	0.929648	0.929037	0.929645	0.929542	0.929537	1	0.929988	0.928375	0.929665	0.928911	0.930088	0.929667	0.929667	0.929662	0.929563	0.929667
ON812254.1|China|Ixodes_persulcatus|2019	0.999584	0.999584	0.998667	0.999584	0.999584	0.999584	0.999584	0.999584	0.999584	0.999584	0.999584	0.999584	0.999584	0.999584	0.999584	0.999501	0.999584	0.999084	0.997665	0.9985	0.993675	0.998333	0.997913	0.997746	0.998332	0.998249	0.999002	0.998333	0.999168	0.999168	0.929988	1	0.997746	0.998332	0.997747	0.999002	0.999584	0.999418	0.999418	0.999501	0.999584
ON812253.1|China|Ixodes_persulcatus|2019	0.998165	0.998165	0.99741	0.998165	0.998165	0.998165	0.998165	0.998165	0.998165	0.998165	0.998165	0.998165	0.998165	0.998165	0.998165	0.998081	0.998165	0.997662	0.996234	0.997074	0.992474	0.996907	0.996821	0.99623	0.996904	0.996821	0.997579	0.996906	0.997746	0.997746	0.928375	0.997746	1	0.996988	0.996317	0.997579	0.998165	0.998165	0.998165	0.998082	0.998165
ON812251.1|China|Ixodes_persulcatus|2019	0.99875	0.99875	0.997829	0.99875	0.99875	0.99875	0.99875	0.99875	0.99875	0.99875	0.99875	0.99875	0.99875	0.99875	0.99875	0.998667	0.99875	0.998332	0.996823	0.997829	0.992986	0.997662	0.997072	0.99682	0.99766	0.997577	0.998165	0.997662	0.998332	0.998332	0.929665	0.998332	0.996988	1	0.996906	0.998165	0.99875	0.998583	0.998583	0.998667	0.99875
ON812168.1|China|Ixodes_persulcatus|2019	0.998166	0.998166	0.997243	0.998166	0.998166	0.998166	0.998166	0.998166	0.998166	0.998166	0.998166	0.998166	0.998166	0.998166	0.998166	0.998082	0.998166	0.997663	0.996236	0.997076	0.992305	0.996908	0.996485	0.996569	0.996906	0.996823	0.99758	0.996908	0.997747	0.997747	0.928911	0.997747	0.996317	0.996906	1	0.997748	0.998166	0.997999	0.997999	0.998082	0.998166
ON408148.1|China|no|2021	0.999418	0.999418	0.9985	0.999418	0.999418	0.999418	0.999418	0.999418	0.999418	0.999418	0.999418	0.999418	0.999418	0.999418	0.999418	0.999335	0.999418	0.998918	0.997498	0.998334	0.993506	0.998167	0.997746	0.99783	0.998165	0.998082	0.998835	0.998166	0.999001	0.999001	0.930088	0.999002	0.997579	0.998165	0.997748	1	0.999418	0.999252	0.999252	0.999335	0.999418
ON408146.1|China|no|2021	1	1	0.999084	1	1	1	1	1	1	1	1	1	1	1	1	0.999917	1	0.999501	0.998083	0.998918	0.994102	0.998751	0.998332	0.998081	0.99875	0.998667	0.999418	0.998751	0.999584	0.999584	0.929667	0.999584	0.998165	0.99875	0.998166	0.999418	1	0.999834	0.999834	0.999917	1
ON408144.1|China|no|2021	0.999834	0.999834	0.998918	0.999834	0.999834	0.999834	0.999834	0.999834	0.999834	0.999834	0.999834	0.999834	0.999834	0.999834	0.999834	0.999751	0.999834	0.999335	0.997916	0.998751	0.993932	0.998584	0.998332	0.997914	0.998583	0.9985	0.999252	0.998584	0.999418	0.999418	0.929667	0.999418	0.998165	0.998583	0.997999	0.999252	0.999834	1	0.999834	0.999751	0.999834
ON408142.1|China|no|2021	0.999834	0.999834	0.998918	0.999834	0.999834	0.999834	0.999834	0.999834	0.999834	0.999834	0.999834	0.999834	0.999834	0.999834	0.999834	0.999751	0.999834	0.999335	0.997916	0.998751	0.993931	0.998584	0.998332	0.997914	0.998583	0.9985	0.999252	0.998584	0.999418	0.999418	0.929662	0.999418	0.998165	0.998583	0.997999	0.999252	0.999834	0.999834	1	0.999751	0.999834
ON408140.1|China|no|2021	0.999917	0.999917	0.999001	0.999917	0.999917	0.999917	0.999917	0.999917	0.999917	0.999917	0.999917	0.999917	0.999917	0.999917	0.999917	0.999834	0.999917	0.999418	0.998	0.998834	0.994017	0.998668	0.998249	0.997998	0.998667	0.998584	0.999501	0.998668	0.999501	0.999501	0.929563	0.999501	0.998082	0.998667	0.998082	0.999335	0.999917	0.999751	0.999751	1	0.999917
ON408138.1|China|no|2021	1	1	0.999084	1	1	1	1	1	1	1	1	1	1	1	1	0.999917	1	0.999501	0.998083	0.998918	0.994102	0.998751	0.998332	0.998081	0.99875	0.998667	0.999418	0.998751	0.999584	0.999584	0.929667	0.999584	0.998165	0.99875	0.998166	0.999418	1	0.999834	0.999834	0.999917	1

## Sheet: Onega tick phlebovirus
S
	OPTV_THQG1704	OPTV_YBQG1715	OPTV_BSQG1729	MN542365.1|Russia|Ixodes_persulcatus|2018	ON408151.1|China|Ixodes_persulcatus|2021	ON408161.1|China|Ixodes_persulcatus|2021	ON408159.1|China|Ixodes_persulcatus|2021	ON408157.1|China|Ixodes_persulcatus|2021	ON408153.1|China|Ixodes_persulcatus|2021	ON408155.1|China|Ixodes_persulcatus|2021
OPTV_THQG1704	1	0.987117	0.999468	0.982781	0.987119	0.988743	0.98549	0.983859	0.986038	0.986033
OPTV_YBQG1715	0.987117	1	0.987658	0.986044	0.997336	0.997337	0.998403	0.993055	0.994128	0.994126
OPTV_BSQG1729	0.999468	0.987658	1	0.983325	0.98766	0.989283	0.986032	0.984403	0.986579	0.986575
MN542365.1|Russia|Ixodes_persulcatus|2018	0.982781	0.986044	0.983325	1	0.986047	0.984411	0.984416	0.9817	0.986057	0.986053
ON408151.1|China|Ixodes_persulcatus|2021	0.987119	0.997336	0.98766	0.986047	1	0.994663	0.995734	0.994666	0.995736	0.996269
ON408161.1|China|Ixodes_persulcatus|2021	0.988743	0.997337	0.989283	0.984411	0.994663	1	0.995735	0.990365	0.991442	0.99144
ON408159.1|China|Ixodes_persulcatus|2021	0.98549	0.998403	0.986032	0.984416	0.995734	0.995735	1	0.991442	0.992518	0.992516
ON408157.1|China|Ixodes_persulcatus|2021	0.983859	0.993055	0.984403	0.9817	0.994666	0.990365	0.991442	1	0.994662	0.99359
ON408153.1|China|Ixodes_persulcatus|2021	0.986038	0.994128	0.986579	0.986057	0.995736	0.991442	0.992518	0.994662	1	0.998936
ON408155.1|China|Ixodes_persulcatus|2021	0.986033	0.994126	0.986575	0.986053	0.996269	0.99144	0.992516	0.99359	0.998936	1
L
	OPTV_THQG1704	OPTV_YBQG1715	OPTV_BSQG1729	MN542366.1|Russia|Ixodes_persulcatus|2018	ON408150.1|China|Ixodes_persulcatus|2021	ON408160.1|China|Ixodes_persulcatus|2021	ON408158.1|China|Ixodes_persulcatus|2021	ON408156.1|China|Ixodes_persulcatus|2021	ON408152.1|China|Ixodes_persulcatus|2021	ON408154.1|China|Ixodes_persulcatus|2021
OPTV_THQG1704	1	0.99773	0.999433	0.98393	0.998298	0.995738	0.998015	0.997731	0.991723	0.998866
OPTV_YBQG1715	0.99773	1	0.997731	0.98277	0.996592	0.994025	0.996308	0.996024	0.989999	0.997162
OPTV_BSQG1729	0.999433	0.997731	1	0.983933	0.998298	0.995738	0.998583	0.997731	0.991725	0.999433
MN542366.1|Russia|Ixodes_persulcatus|2018	0.98393	0.98277	0.983933	1	0.984513	0.984798	0.982481	0.982484	0.983055	0.983933
ON408150.1|China|Ixodes_persulcatus|2021	0.998298	0.996592	0.998298	0.984513	1	0.994595	0.996877	0.996593	0.991147	0.99773
ON408160.1|China|Ixodes_persulcatus|2021	0.995738	0.994025	0.995738	0.984798	0.994595	1	0.994883	0.994027	0.990864	0.995168
ON408158.1|China|Ixodes_persulcatus|2021	0.998015	0.996308	0.998583	0.982481	0.996877	0.994883	1	0.996309	0.990289	0.998015
ON408156.1|China|Ixodes_persulcatus|2021	0.997731	0.996024	0.997731	0.982484	0.996593	0.994027	0.996309	1	0.990003	0.997731
ON408152.1|China|Ixodes_persulcatus|2021	0.991723	0.989999	0.991725	0.983055	0.991147	0.990864	0.990289	0.990003	1	0.99115
ON408154.1|China|Ixodes_persulcatus|2021	0.998866	0.997162	0.999433	0.983933	0.99773	0.995168	0.998015	0.997731	0.99115	1

## Sheet: Yichun mivirus
	YCMV_THQG1702	YCMV_THQG1704	YCMV_YBQG1712	YCMV_BSQG1725	YCMV_BSQG1726	YCMV_BSQG1731	YCMV_BSQG1732	YCMV_BSQG1736	ON408184|China|Ixodes_persulcatus|2020	ON408183|China|Ixodes_persulcatus|2021
YCMV_THQG1702	1	0.998645	0.989711	0.999097	0.999097	0.998645	0.998554	0.998102	0.997921	0.993284
YCMV_THQG1704	0.998645	1	0.990076	0.999549	0.999549	0.999097	0.999006	0.998373	0.998373	0.993647
YCMV_YBQG1712	0.989711	0.990076	1	0.990444	0.990444	0.990169	0.990261	0.989801	0.989252	0.992826
YCMV_BSQG1725	0.999097	0.999549	0.990444	1	1	0.999549	0.999458	0.998826	0.998826	0.994013
YCMV_BSQG1726	0.999097	0.999549	0.990444	1	1	0.999549	0.999458	0.998826	0.998826	0.994013
YCMV_BSQG1731	0.998645	0.999097	0.990169	0.999549	0.999549	1	0.999006	0.998373	0.998373	0.993557
YCMV_BSQG1732	0.998554	0.999006	0.990261	0.999458	0.999458	0.999006	1	0.998283	0.998283	0.993466
YCMV_BSQG1736	0.998102	0.998373	0.989801	0.998826	0.998826	0.998373	0.998283	1	0.997649	0.993191
ON408184|China|Ixodes_persulcatus|2020	0.997921	0.998373	0.989252	0.998826	0.998826	0.998373	0.998283	0.997649	1	0.993921
ON408183|China|Ixodes_persulcatus|2021	0.993284	0.993647	0.992826	0.994013	0.994013	0.993557	0.993466	0.993191	0.993921	1

## Sheet: Perbunyaviridae
	Peribunyaviridae sp._THQG1701	Peribunyaviridae sp._THQG1702	Peribunyaviridae sp._THQG1703	Peribunyaviridae sp._THQG1704	Peribunyaviridae sp._THQG1706	Peribunyaviridae sp._YBQG1712	Peribunyaviridae sp._YBQG1716	Peribunyaviridae sp._BSQG1719	Peribunyaviridae sp._BSQG1720	Peribunyaviridae sp._BSQG1722	Peribunyaviridae sp._BSQG1723	Peribunyaviridae sp._BSQG1724A	Peribunyaviridae sp._BSQG1724B	Peribunyaviridae sp._BSQG1726	Peribunyaviridae sp._BSQG1727	Peribunyaviridae sp._BSQG1733	Peribunyaviridae sp._BSQG1738	Peribunyaviridae sp._YBQG1740	Peribunyaviridae sp._YBQG1742	Peribunyaviridae sp._YBQG1745	Peribunyaviridae sp._THQG1746	ON812138.1|China|Ixodes_persulcatus|2019	ON812139.1|China|Ixodes_persulcatus|2019	ON812140.1|China|Ixodes_persulcatus|2019	ON812141.1|China|Ixodes_persulcatus|2019	ON812142.1|China|Ixodes_persulcatus|2019	ON812143.1|China|Ixodes_persulcatus|2019	ON812145.1|China|Ixodes_persulcatus|2019	ON812150.1|China|Ixodes_persulcatus|2019	ON812151.1|China|Ixodes_persulcatus|2019	ON812152.1|China|Ixodes_persulcatus|2019	ON812153.1|China|Ixodes_persulcatus|2019	ON812154.1|China|Ixodes_persulcatus|2019	ON812155.1|China|Ixodes_persulcatus|2019	ON812156.1|China|Ixodes_persulcatus|2019
Peribunyaviridae sp._THQG1701	1	1	1	1	1	0.999737	1	0.999868	0.999868	0.999737	0.999868	0.999737	0.999868	1	1	1	1	1	1	0.999605	1	0.997891	0.995907	0.996172	0.994182	0.997099	0.996967	0.998551	0.997099	0.998683	0.997496	0.997099	0.998155	0.998155	0.998419
Peribunyaviridae sp._THQG1702	1	1	1	1	1	0.999737	1	0.999868	0.999868	0.999737	0.999868	0.999737	0.999868	1	1	1	1	1	1	0.999605	1	0.997891	0.995907	0.996172	0.994182	0.997099	0.996967	0.998551	0.997099	0.998683	0.997496	0.997099	0.998155	0.998155	0.998419
Peribunyaviridae sp._THQG1703	1	1	1	1	1	0.999737	1	0.999868	0.999868	0.999737	0.999868	0.999737	0.999868	1	1	1	1	1	1	0.999605	1	0.997891	0.995907	0.996172	0.994182	0.997099	0.996967	0.998551	0.997099	0.998683	0.997496	0.997099	0.998155	0.998155	0.998419
Peribunyaviridae sp._THQG1704	1	1	1	1	1	0.999737	1	0.999868	0.999868	0.999737	0.999868	0.999737	0.999868	1	1	1	1	1	1	0.999605	1	0.997891	0.995907	0.996172	0.994182	0.997099	0.996967	0.998551	0.997099	0.998683	0.997496	0.997099	0.998155	0.998155	0.998419
Peribunyaviridae sp._THQG1706	1	1	1	1	1	0.999737	1	0.999868	0.999868	0.999737	0.999868	0.999737	0.999868	1	1	1	1	1	1	0.999605	1	0.997891	0.995907	0.996172	0.994182	0.997099	0.996967	0.998551	0.997099	0.998683	0.997496	0.997099	0.998155	0.998155	0.998419
Peribunyaviridae sp._YBQG1712	0.999737	0.999737	0.999737	0.999737	0.999737	1	0.999737	0.999868	0.999868	0.999737	0.999868	0.999737	0.999868	0.999737	0.999737	0.999737	0.999737	0.999737	0.999737	0.999342	0.999737	0.997759	0.995774	0.996172	0.994182	0.996834	0.996835	0.998551	0.997099	0.998419	0.997231	0.996834	0.998155	0.997891	0.998551
Peribunyaviridae sp._YBQG1716	1	1	1	1	1	0.999737	1	0.999868	0.999868	0.999737	0.999868	0.999737	0.999868	1	1	1	1	1	1	0.999605	1	0.997891	0.995907	0.996172	0.994182	0.997099	0.996967	0.998551	0.997099	0.998683	0.997496	0.997099	0.998155	0.998155	0.998419
Peribunyaviridae sp._BSQG1719	0.999868	0.999868	0.999868	0.999868	0.999868	0.999868	0.999868	1	1	0.999868	1	0.999868	1	0.999868	0.999868	0.999868	0.999868	0.999868	0.999868	0.999473	0.999868	0.997891	0.995907	0.996305	0.994316	0.996966	0.996967	0.998683	0.997231	0.998551	0.997363	0.996967	0.998287	0.998023	0.998419
Peribunyaviridae sp._BSQG1720	0.999868	0.999868	0.999868	0.999868	0.999868	0.999868	0.999868	1	1	0.999868	1	0.999868	1	0.999868	0.999868	0.999868	0.999868	0.999868	0.999868	0.999473	0.999868	0.997891	0.995907	0.996305	0.994316	0.996966	0.996967	0.998683	0.997231	0.998551	0.997363	0.996967	0.998287	0.998023	0.998419
Peribunyaviridae sp._BSQG1722	0.999737	0.999737	0.999737	0.999737	0.999737	0.999737	0.999737	0.999868	0.999868	1	0.999868	0.999737	0.999868	0.999737	0.999737	0.999737	0.999737	0.999737	0.999737	0.999342	0.999737	0.997759	0.995774	0.996172	0.994182	0.996834	0.996835	0.998551	0.997231	0.998419	0.997231	0.996834	0.998155	0.997891	0.998419
Peribunyaviridae sp._BSQG1723	0.999868	0.999868	0.999868	0.999868	0.999868	0.999868	0.999868	1	1	0.999868	1	0.999868	1	0.999868	0.999868	0.999868	0.999868	0.999868	0.999868	0.999473	0.999868	0.997891	0.995907	0.996305	0.994316	0.996966	0.996967	0.998683	0.997231	0.998551	0.997363	0.996967	0.998287	0.998023	0.998419
Peribunyaviridae sp._BSQG1724A	0.999737	0.999737	0.999737	0.999737	0.999737	0.999737	0.999737	0.999868	0.999868	0.999737	0.999868	1	0.999868	0.999737	0.999737	0.999737	0.999737	0.999737	0.999737	0.999342	0.999737	0.997759	0.995775	0.996172	0.994183	0.996834	0.996835	0.998551	0.997099	0.998419	0.997231	0.996834	0.998155	0.997891	0.998287
Peribunyaviridae sp._BSQG1724B	0.999868	0.999868	0.999868	0.999868	0.999868	0.999868	0.999868	1	1	0.999868	1	0.999868	1	0.999868	0.999868	0.999868	0.999868	0.999868	0.999868	0.999473	0.999868	0.997891	0.995907	0.996305	0.994316	0.996966	0.996967	0.998683	0.997231	0.998551	0.997363	0.996967	0.998287	0.998023	0.998419
Peribunyaviridae sp._BSQG1726	1	1	1	1	1	0.999737	1	0.999868	0.999868	0.999737	0.999868	0.999737	0.999868	1	1	1	1	1	1	0.999605	1	0.997891	0.995907	0.996172	0.994182	0.997099	0.996967	0.998551	0.997099	0.998683	0.997496	0.997099	0.998155	0.998155	0.998419
Peribunyaviridae sp._BSQG1727	1	1	1	1	1	0.999737	1	0.999868	0.999868	0.999737	0.999868	0.999737	0.999868	1	1	1	1	1	1	0.999605	1	0.997891	0.995907	0.996172	0.994182	0.997099	0.996967	0.998551	0.997099	0.998683	0.997496	0.997099	0.998155	0.998155	0.998419
Peribunyaviridae sp._BSQG1733	1	1	1	1	1	0.999737	1	0.999868	0.999868	0.999737	0.999868	0.999737	0.999868	1	1	1	1	1	1	0.999605	1	0.997891	0.995907	0.996172	0.994182	0.997099	0.996967	0.998551	0.997099	0.998683	0.997496	0.997099	0.998155	0.998155	0.998419
Peribunyaviridae sp._BSQG1738	1	1	1	1	1	0.999737	1	0.999868	0.999868	0.999737	0.999868	0.999737	0.999868	1	1	1	1	1	1	0.999605	1	0.997891	0.995907	0.996172	0.994182	0.997099	0.996967	0.998551	0.997099	0.998683	0.997496	0.997099	0.998155	0.998155	0.998419
Peribunyaviridae sp._YBQG1740	1	1	1	1	1	0.999737	1	0.999868	0.999868	0.999737	0.999868	0.999737	0.999868	1	1	1	1	1	1	0.999605	1	0.997891	0.995907	0.996172	0.994182	0.997099	0.996967	0.998551	0.997099	0.998683	0.997496	0.997099	0.998155	0.998155	0.998419
Peribunyaviridae sp._YBQG1742	1	1	1	1	1	0.999737	1	0.999868	0.999868	0.999737	0.999868	0.999737	0.999868	1	1	1	1	1	1	0.999605	1	0.997891	0.995907	0.996172	0.994182	0.997099	0.996967	0.998551	0.997099	0.998683	0.997496	0.997099	0.998155	0.998155	0.998419
Peribunyaviridae sp._YBQG1745	0.999605	0.999605	0.999605	0.999605	0.999605	0.999342	0.999605	0.999473	0.999473	0.999342	0.999473	0.999342	0.999473	0.999605	0.999605	0.999605	0.999605	0.999605	0.999605	1	0.999605	0.997495	0.995509	0.995775	0.993784	0.996702	0.99657	0.998155	0.996702	0.998287	0.997099	0.996702	0.997759	0.997759	0.998023
Peribunyaviridae sp._THQG1746	1	1	1	1	1	0.999737	1	0.999868	0.999868	0.999737	0.999868	0.999737	0.999868	1	1	1	1	1	1	0.999605	1	0.997891	0.995907	0.996172	0.994182	0.997099	0.996967	0.998551	0.997099	0.998683	0.997496	0.997099	0.998155	0.998155	0.998419
ON812138.1|China|Ixodes_persulcatus|2019	0.997891	0.997891	0.997891	0.997891	0.997891	0.997759	0.997891	0.997891	0.997891	0.997759	0.997891	0.997759	0.997891	0.997891	0.997891	0.997891	0.997891	0.997891	0.997891	0.997495	0.997891	1	0.996702	0.994184	0.992188	0.995511	0.996968	0.99657	0.995113	0.99657	0.995379	0.994981	0.996173	0.99604	0.996437
ON812139.1|China|Ixodes_persulcatus|2019	0.995907	0.995907	0.995907	0.995907	0.995907	0.995774	0.995907	0.995907	0.995907	0.995774	0.995907	0.995775	0.995907	0.995907	0.995907	0.995907	0.995907	0.995907	0.995907	0.995509	0.995907	0.996702	1	0.992187	0.990717	0.993253	0.996305	0.994581	0.99312	0.994581	0.993652	0.992986	0.994183	0.994049	0.994448
ON812140.1|China|Ixodes_persulcatus|2019	0.996172	0.996172	0.996172	0.996172	0.996172	0.996172	0.996172	0.996305	0.996305	0.996172	0.996305	0.996172	0.996305	0.996172	0.996172	0.996172	0.996172	0.996172	0.996172	0.995775	0.996172	0.994184	0.992187	1	0.990852	0.993518	0.993255	0.994979	0.993519	0.994847	0.993653	0.993253	0.994582	0.994316	0.994714
ON812141.1|China|Ixodes_persulcatus|2019	0.994182	0.994182	0.994182	0.994182	0.994182	0.994182	0.994182	0.994316	0.994316	0.994182	0.994316	0.994183	0.994316	0.994182	0.994182	0.994182	0.994182	0.994182	0.994182	0.993784	0.994182	0.992188	0.990717	0.990852	1	0.991786	0.991522	0.992986	0.992057	0.992853	0.991655	0.991388	0.992853	0.99232	0.992719
ON812142.1|China|Ixodes_persulcatus|2019	0.997099	0.997099	0.997099	0.997099	0.997099	0.996834	0.997099	0.996966	0.996966	0.996834	0.996966	0.996834	0.996966	0.997099	0.997099	0.997099	0.997099	0.997099	0.997099	0.996702	0.997099	0.995511	0.993253	0.993518	0.991786	1	0.994319	0.995642	0.994184	0.996305	0.994584	0.994185	0.995511	0.995246	0.995511
ON812143.1|China|Ixodes_persulcatus|2019	0.996967	0.996967	0.996967	0.996967	0.996967	0.996835	0.996967	0.996967	0.996967	0.996835	0.996967	0.996835	0.996967	0.996967	0.996967	0.996967	0.996967	0.996967	0.996967	0.99657	0.996967	0.996968	0.996305	0.993255	0.991522	0.994319	1	0.995644	0.994186	0.995644	0.994717	0.994053	0.995247	0.995114	0.995511
ON812145.1|China|Ixodes_persulcatus|2019	0.998551	0.998551	0.998551	0.998551	0.998551	0.998551	0.998551	0.998683	0.998683	0.998551	0.998683	0.998551	0.998683	0.998551	0.998551	0.998551	0.998551	0.998551	0.998551	0.998155	0.998551	0.99657	0.994581	0.994979	0.992986	0.995642	0.995644	1	0.995908	0.997231	0.996041	0.995643	0.997231	0.996702	0.997098
ON812150.1|China|Ixodes_persulcatus|2019	0.997099	0.997099	0.997099	0.997099	0.997099	0.997099	0.997099	0.997231	0.997231	0.997231	0.997231	0.997099	0.997231	0.997099	0.997099	0.997099	0.997099	0.997099	0.997099	0.996702	0.997099	0.995113	0.99312	0.993519	0.992057	0.994184	0.994186	0.995908	1	0.995776	0.994583	0.994184	0.995511	0.995245	0.995908
ON812151.1|China|Ixodes_persulcatus|2019	0.998683	0.998683	0.998683	0.998683	0.998683	0.998419	0.998683	0.998551	0.998551	0.998419	0.998551	0.998419	0.998551	0.998683	0.998683	0.998683	0.998683	0.998683	0.998683	0.998287	0.998683	0.99657	0.994581	0.994847	0.992853	0.996305	0.995644	0.997231	0.995776	1	0.996174	0.995777	0.996835	0.996835	0.997099
ON812152.1|China|Ixodes_persulcatus|2019	0.997496	0.997496	0.997496	0.997496	0.997496	0.997231	0.997496	0.997363	0.997363	0.997231	0.997363	0.997231	0.997363	0.997496	0.997496	0.997496	0.997496	0.997496	0.997496	0.997099	0.997496	0.995379	0.993652	0.993653	0.991655	0.994584	0.994717	0.996041	0.994583	0.996174	1	0.995114	0.995644	0.995644	0.996174
ON812153.1|China|Ixodes_persulcatus|2019	0.997099	0.997099	0.997099	0.997099	0.997099	0.996834	0.997099	0.996967	0.996967	0.996834	0.996967	0.996834	0.996967	0.997099	0.997099	0.997099	0.997099	0.997099	0.997099	0.996702	0.997099	0.994981	0.992986	0.993253	0.991388	0.994185	0.994053	0.995643	0.994184	0.995777	0.995114	1	0.995246	0.995246	0.995511
ON812154.1|China|Ixodes_persulcatus|2019	0.998155	0.998155	0.998155	0.998155	0.998155	0.998155	0.998155	0.998287	0.998287	0.998155	0.998287	0.998155	0.998287	0.998155	0.998155	0.998155	0.998155	0.998155	0.998155	0.997759	0.998155	0.996173	0.994183	0.994582	0.992853	0.995511	0.995247	0.997231	0.995511	0.996835	0.995644	0.995246	1	0.996305	0.996702
ON812155.1|China|Ixodes_persulcatus|2019	0.998155	0.998155	0.998155	0.998155	0.998155	0.997891	0.998155	0.998023	0.998023	0.997891	0.998023	0.997891	0.998023	0.998155	0.998155	0.998155	0.998155	0.998155	0.998155	0.997759	0.998155	0.99604	0.994049	0.994316	0.99232	0.995246	0.995114	0.996702	0.995245	0.996835	0.995644	0.995246	0.996305	1	0.99657
ON812156.1|China|Ixodes_persulcatus|2019	0.998419	0.998419	0.998419	0.998419	0.998419	0.998551	0.998419	0.998419	0.998419	0.998419	0.998419	0.998287	0.998419	0.998419	0.998419	0.998419	0.998419	0.998419	0.998419	0.998023	0.998419	0.996437	0.994448	0.994714	0.992719	0.995511	0.995511	0.997098	0.995908	0.997099	0.996174	0.995511	0.996702	0.99657	1

## Sheet: Rhabdoviridae
Alpharicinrhavirus
	Rhabdoviridae_sp._THQG1701	Rhabdoviridae_sp._THQG1703	Rhabdoviridae_sp._THQG1704	Rhabdoviridae_sp._THQG1706	Rhabdoviridae_sp._THQG1707A	Rhabdoviridae_sp._THQG1707B	Rhabdoviridae_sp._YBQG1711	Rhabdoviridae_sp._YBQG1712	Rhabdoviridae_sp._YBQG1713	Rhabdoviridae_sp._YBQG1715	Rhabdoviridae_sp._YBQG1717	Rhabdoviridae_sp._BSQG1725	Rhabdoviridae_sp._BSQG1726	Rhabdoviridae_sp._BSQG1727	Rhabdoviridae_sp._BSQG1728	Rhabdoviridae_sp._BSQG1729	Rhabdoviridae_sp._BSQG1730	Rhabdoviridae_sp._BSQG1731	Rhabdoviridae_sp._BSQG1734	Rhabdoviridae_sp._BSQG1735	Rhabdoviridae_sp._BSQG1736	Rhabdoviridae_sp._BSQG1737	Rhabdoviridae_sp._BSQG1738	Rhabdoviridae_sp._YBQG1739	Rhabdoviridae_sp._THQG1747	ON746520.1|China|Ixodes_persulcatus|2019	ON812475.1|China|Ixodes_persulcatus|2019	ON812519.1|China|Ixodes_persulcatus|2019	ON812520.1|China|Ixodes_persulcatus|2019	ON812521.1|China|Ixodes_persulcatus|2019	ON812563.1|China|Ixodes_persulcatus|2019	ON812566.1|China|Ixodes_persulcatus|2019	ON812567.1|China|Ixodes_persulcatus|2019	ON408172.1|China|no|2021
Rhabdoviridae_sp._THQG1701	1	0.995928	0.998558	0.997112	0.997638	0.998558	0.998558	0.997507	0.998558	0.998164	0.99553	0.998558	0.998558	0.998558	0.998558	0.998558	0.998558	0.998558	0.998558	0.997376	0.96978	0.961589	0.998558	0.997375	0.997112	0.99619	0.996057	0.997244	0.992883	0.997638	0.997244	0.996057	0.996059	0.996058
Rhabdoviridae_sp._THQG1703	0.995928	1	0.997376	0.996191	0.996192	0.997376	0.997376	0.996323	0.997376	0.99777	0.994344	0.997376	0.997376	0.997376	0.997376	0.997376	0.997376	0.997376	0.997376	0.995929	0.968551	0.960346	0.997376	0.996192	0.995928	0.995796	0.995267	0.996061	0.991691	0.996455	0.99685	0.994607	0.995137	0.995136
Rhabdoviridae_sp._THQG1704	0.998558	0.997376	1	0.998558	0.99882	1	1	0.998951	1	0.999607	0.99698	1	1	1	1	1	1	1	1	0.998558	0.971294	0.963125	1	0.99882	0.998558	0.997638	0.997506	0.998689	0.99434	0.999083	0.998689	0.997243	0.997507	0.997506
Rhabdoviridae_sp._THQG1706	0.997112	0.996191	0.998558	1	0.997375	0.998558	0.998558	0.997506	0.998558	0.998426	0.99553	0.998558	0.998558	0.998558	0.998558	0.998558	0.998558	0.998558	0.998558	0.997112	0.969776	0.961585	0.998558	0.997375	0.997112	0.996453	0.99632	0.997244	0.992882	0.997638	0.997507	0.995793	0.997112	0.996321
Rhabdoviridae_sp._THQG1707A	0.997638	0.996192	0.99882	0.997375	1	0.99882	0.99882	0.99777	0.99882	0.998427	0.995795	0.99882	0.99882	0.99882	0.99882	0.99882	0.99882	0.99882	0.99882	0.997376	0.970332	0.961871	0.99882	0.997638	0.997375	0.996454	0.996321	0.997507	0.993148	0.997901	0.997507	0.996058	0.996323	0.996322
Rhabdoviridae_sp._THQG1707B	0.998558	0.997376	1	0.998558	0.99882	1	1	0.998951	1	0.999607	0.99698	1	1	1	1	1	1	1	1	0.998558	0.971294	0.963125	1	0.99882	0.998558	0.997638	0.997506	0.998689	0.99434	0.999083	0.998689	0.997243	0.997507	0.997506
Rhabdoviridae_sp._YBQG1711	0.998558	0.997376	1	0.998558	0.99882	1	1	0.998951	1	0.999607	0.99698	1	1	1	1	1	1	1	1	0.998558	0.971294	0.963125	1	0.99882	0.998558	0.997638	0.997506	0.998689	0.99434	0.999083	0.998689	0.997243	0.997507	0.997506
Rhabdoviridae_sp._YBQG1712	0.997507	0.996323	0.998951	0.997506	0.99777	0.998951	0.998951	1	0.998951	0.998558	0.99619	0.998951	0.998951	0.998951	0.998951	0.998951	0.998951	0.998951	0.998951	0.997507	0.970746	0.962423	0.998951	0.99777	0.997507	0.996585	0.996585	0.997639	0.993546	0.998164	0.997638	0.996453	0.996454	0.996453
Rhabdoviridae_sp._YBQG1713	0.998558	0.997376	1	0.998558	0.99882	1	1	0.998951	1	0.999607	0.99698	1	1	1	1	1	1	1	1	0.998558	0.971294	0.963125	1	0.99882	0.998558	0.997638	0.997506	0.998689	0.99434	0.999083	0.998689	0.997243	0.997507	0.997506
Rhabdoviridae_sp._YBQG1715	0.998164	0.99777	0.999607	0.998426	0.998427	0.999607	0.999607	0.998558	0.999607	1	0.996585	0.999607	0.999607	0.999607	0.999607	0.999607	0.999607	0.999607	0.999607	0.998164	0.970884	0.962709	0.999607	0.998427	0.998164	0.998032	0.997375	0.998296	0.993943	0.998689	0.999083	0.996848	0.997376	0.997375
Rhabdoviridae_sp._YBQG1717	0.99553	0.994344	0.99698	0.99553	0.995795	0.99698	0.99698	0.99619	0.99698	0.996585	1	0.99698	0.99698	0.99698	0.99698	0.99698	0.99698	0.99698	0.99698	0.995532	0.969228	0.960742	0.99698	0.995794	0.995531	0.994606	0.994472	0.995663	0.991821	0.996453	0.995663	0.996322	0.994475	0.994473
Rhabdoviridae_sp._BSQG1725	0.998558	0.997376	1	0.998558	0.99882	1	1	0.998951	1	0.999607	0.99698	1	1	1	1	1	1	1	1	0.998558	0.971294	0.963125	1	0.99882	0.998558	0.997638	0.997506	0.998689	0.99434	0.999083	0.998689	0.997243	0.997507	0.997506
Rhabdoviridae_sp._BSQG1726	0.998558	0.997376	1	0.998558	0.99882	1	1	0.998951	1	0.999607	0.99698	1	1	1	1	1	1	1	1	0.998558	0.971294	0.963125	1	0.99882	0.998558	0.997638	0.997506	0.998689	0.99434	0.999083	0.998689	0.997243	0.997507	0.997506
Rhabdoviridae_sp._BSQG1727	0.998558	0.997376	1	0.998558	0.99882	1	1	0.998951	1	0.999607	0.99698	1	1	1	1	1	1	1	1	0.998558	0.971294	0.963125	1	0.99882	0.998558	0.997638	0.997506	0.998689	0.99434	0.999083	0.998689	0.997243	0.997507	0.997506
Rhabdoviridae_sp._BSQG1728	0.998558	0.997376	1	0.998558	0.99882	1	1	0.998951	1	0.999607	0.99698	1	1	1	1	1	1	1	1	0.998558	0.971294	0.963125	1	0.99882	0.998558	0.997638	0.997506	0.998689	0.99434	0.999083	0.998689	0.997243	0.997507	0.997506
Rhabdoviridae_sp._BSQG1729	0.998558	0.997376	1	0.998558	0.99882	1	1	0.998951	1	0.999607	0.99698	1	1	1	1	1	1	1	1	0.998558	0.971294	0.963125	1	0.99882	0.998558	0.997638	0.997506	0.998689	0.99434	0.999083	0.998689	0.997243	0.997507	0.997506
Rhabdoviridae_sp._BSQG1730	0.998558	0.997376	1	0.998558	0.99882	1	1	0.998951	1	0.999607	0.99698	1	1	1	1	1	1	1	1	0.998558	0.971294	0.963125	1	0.99882	0.998558	0.997638	0.997506	0.998689	0.99434	0.999083	0.998689	0.997243	0.997507	0.997506
Rhabdoviridae_sp._BSQG1731	0.998558	0.997376	1	0.998558	0.99882	1	1	0.998951	1	0.999607	0.99698	1	1	1	1	1	1	1	1	0.998558	0.971294	0.963125	1	0.99882	0.998558	0.997638	0.997506	0.998689	0.99434	0.999083	0.998689	0.997243	0.997507	0.997506
Rhabdoviridae_sp._BSQG1734	0.998558	0.997376	1	0.998558	0.99882	1	1	0.998951	1	0.999607	0.99698	1	1	1	1	1	1	1	1	0.998558	0.971294	0.963125	1	0.99882	0.998558	0.997638	0.997506	0.998689	0.99434	0.999083	0.998689	0.997243	0.997507	0.997506
Rhabdoviridae_sp._BSQG1735	0.997376	0.995929	0.998558	0.997112	0.997376	0.998558	0.998558	0.997507	0.998558	0.998164	0.995532	0.998558	0.998558	0.998558	0.998558	0.998558	0.998558	0.998558	0.998558	1	0.969787	0.961599	0.998558	0.997376	0.997113	0.996191	0.996058	0.997245	0.992884	0.997639	0.997245	0.995795	0.99606	0.996059
Rhabdoviridae_sp._BSQG1736	0.96978	0.968551	0.971294	0.969776	0.970332	0.971294	0.971294	0.970746	0.971294	0.970884	0.969228	0.971294	0.971294	0.971294	0.971294	0.971294	0.971294	0.971294	0.971294	0.969787	1	0.985946	0.971294	0.970054	0.970055	0.96909	0.968942	0.969924	0.965897	0.971571	0.970058	0.96895	0.968956	0.968946
Rhabdoviridae_sp._BSQG1737	0.961589	0.960346	0.963125	0.961585	0.961871	0.963125	0.963125	0.962423	0.963125	0.962709	0.960742	0.963125	0.963125	0.963125	0.963125	0.963125	0.963125	0.963125	0.963125	0.961599	0.985946	1	0.963125	0.962006	0.961867	0.961029	0.960876	0.962015	0.95764	0.963268	0.961872	0.960598	0.960754	0.961159
Rhabdoviridae_sp._BSQG1738	0.998558	0.997376	1	0.998558	0.99882	1	1	0.998951	1	0.999607	0.99698	1	1	1	1	1	1	1	1	0.998558	0.971294	0.963125	1	0.99882	0.998558	0.997638	0.997506	0.998689	0.99434	0.999083	0.998689	0.997243	0.997507	0.997506
Rhabdoviridae_sp._YBQG1739	0.997375	0.996192	0.99882	0.997375	0.997638	0.99882	0.99882	0.99777	0.99882	0.998427	0.995794	0.99882	0.99882	0.99882	0.99882	0.99882	0.99882	0.99882	0.99882	0.997376	0.970054	0.962006	0.99882	1	0.997375	0.996454	0.996321	0.997507	0.993148	0.997901	0.997507	0.996057	0.996454	0.996321
Rhabdoviridae_sp._THQG1747	0.997112	0.995928	0.998558	0.997112	0.997375	0.998558	0.998558	0.997507	0.998558	0.998164	0.995531	0.998558	0.998558	0.998558	0.998558	0.998558	0.998558	0.998558	0.998558	0.997113	0.970055	0.961867	0.998558	0.997375	1	0.99619	0.996057	0.997244	0.992883	0.997638	0.997244	0.995794	0.996059	0.996058
ON746520.1|China|Ixodes_persulcatus|2019	0.99619	0.995796	0.997638	0.996453	0.996454	0.997638	0.997638	0.996585	0.997638	0.998032	0.994606	0.997638	0.997638	0.997638	0.997638	0.997638	0.997638	0.997638	0.997638	0.996191	0.96909	0.961029	0.997638	0.996454	0.99619	1	0.995398	0.996323	0.991954	0.996717	0.997112	0.99487	0.995399	0.995398
ON812475.1|China|Ixodes_persulcatus|2019	0.996057	0.995267	0.997506	0.99632	0.996321	0.997506	0.997506	0.996585	0.997506	0.997375	0.994472	0.997506	0.997506	0.997506	0.997506	0.997506	0.997506	0.997506	0.997506	0.996058	0.968942	0.960876	0.997506	0.996321	0.996057	0.995398	1	0.99619	0.991819	0.996585	0.996453	0.994736	0.995266	0.996584
ON812519.1|China|Ixodes_persulcatus|2019	0.997244	0.996061	0.998689	0.997244	0.997507	0.998689	0.998689	0.997639	0.998689	0.998296	0.995663	0.998689	0.998689	0.998689	0.998689	0.998689	0.998689	0.998689	0.998689	0.997245	0.969924	0.962015	0.998689	0.997507	0.997244	0.996323	0.99619	1	0.993282	0.99777	0.997376	0.995927	0.996192	0.99619
ON812520.1|China|Ixodes_persulcatus|2019	0.992883	0.991691	0.99434	0.992882	0.993148	0.99434	0.99434	0.993546	0.99434	0.993943	0.991821	0.99434	0.99434	0.99434	0.99434	0.99434	0.99434	0.99434	0.99434	0.992884	0.965897	0.95764	0.99434	0.993148	0.992883	0.991954	0.991819	0.993282	1	0.993545	0.993281	0.992351	0.991822	0.991819
ON812521.1|China|Ixodes_persulcatus|2019	0.997638	0.996455	0.999083	0.997638	0.997901	0.999083	0.999083	0.998164	0.999083	0.998689	0.996453	0.999083	0.999083	0.999083	0.999083	0.999083	0.999083	0.999083	0.999083	0.997639	0.971571	0.963268	0.999083	0.997901	0.997638	0.996717	0.996585	0.99777	0.993545	1	0.99777	0.996453	0.996586	0.996585
ON812563.1|China|Ixodes_persulcatus|2019	0.997244	0.99685	0.998689	0.997507	0.997507	0.998689	0.998689	0.997638	0.998689	0.999083	0.995663	0.998689	0.998689	0.998689	0.998689	0.998689	0.998689	0.998689	0.998689	0.997245	0.970058	0.961872	0.998689	0.997507	0.997244	0.997112	0.996453	0.997376	0.993281	0.99777	1	0.995926	0.996455	0.996453
ON812566.1|China|Ixodes_persulcatus|2019	0.996057	0.994607	0.997243	0.995793	0.996058	0.997243	0.997243	0.996453	0.997243	0.996848	0.996322	0.997243	0.997243	0.997243	0.997243	0.997243	0.997243	0.997243	0.997243	0.995795	0.96895	0.960598	0.997243	0.996057	0.995794	0.99487	0.994736	0.995927	0.992351	0.996453	0.995926	1	0.994738	0.994736
ON812567.1|China|Ixodes_persulcatus|2019	0.996059	0.995137	0.997507	0.997112	0.996323	0.997507	0.997507	0.996454	0.997507	0.997376	0.994475	0.997507	0.997507	0.997507	0.997507	0.997507	0.997507	0.997507	0.997507	0.99606	0.968956	0.960754	0.997507	0.996454	0.996059	0.995399	0.995266	0.996192	0.991822	0.996586	0.996455	0.994738	1	0.99553
ON408172.1|China|no|2021	0.996058	0.995136	0.997506	0.996321	0.996322	0.997506	0.997506	0.996453	0.997506	0.997375	0.994473	0.997506	0.997506	0.997506	0.997506	0.997506	0.997506	0.997506	0.997506	0.996059	0.968946	0.961159	0.997506	0.996321	0.996058	0.995398	0.996584	0.99619	0.991819	0.996585	0.996453	0.994736	0.99553	1
Betaricinrhavirus
	Rhabdoviridae sp._BSQG1732	Rhabdoviridae sp._BSQG1733	ON812479.1|China|Ixodes_persulcatus|2019	ON812544.1|China|Ixodes_persulcatus|2019	ON812551.1|China|Ixodes_persulcatus|2019	ON812564.1|China|Ixodes_persulcatus|2019	ON812565.1|China|Ixodes_persulcatus|2019
Rhabdoviridae sp._BSQG1732	1	0.99802	0.996144	0.996032	0.99237	0.994706	0.994482
Rhabdoviridae sp._BSQG1733	0.99802	1	0.996366	0.996254	0.992594	0.995592	0.995147
ON812479.1|China|Ixodes_persulcatus|2019	0.996144	0.996366	1	0.997248	0.991258	0.993267	0.993375
ON812544.1|China|Ixodes_persulcatus|2019	0.996032	0.996254	0.997248	1	0.990698	0.993153	0.993039
ON812551.1|China|Ixodes_persulcatus|2019	0.99237	0.992594	0.991258	0.990698	1	0.98925	0.989133
ON812564.1|China|Ixodes_persulcatus|2019	0.994706	0.995592	0.993267	0.993153	0.98925	1	0.994483
ON812565.1|China|Ixodes_persulcatus|2019	0.994482	0.995147	0.993375	0.993039	0.989133	0.994483	1
